# Supplementary material for: N,N′-Bis(4-hy­droxy­phen­yl)pyridine-2,6-dicarboxamide di­methyl­formamide monosolvate
Source: Acta Crystallogr Sect E Struct Rep Online. 2013 May 31;69(Pt 6):o991. doi: 10.1107/S1600536813013810 (PMC3685123; doi:10.1107/S1600536813013810)
Supplement: Supplementary file 1 [file e-69-0o991-sup1.cif]

##############################################################################
#                                                                            #
# This CIF contains the data in a paper accepted for publication in          #
# Acta Crystallographica Section E. It conforms to the requirements of       #
# Notes for Authors for Acta Crystallographica Section E, and has been       #
# peer reviewed under the auspices of the IUCr Commission on Journals.       #
#                                                                            #
# Full details of the Crystallographic Information File format               #
# are given in the paper "The Crystallographic Information File (CIF):       #
# a New Standard Archive File for Crystallography" by S. R. Hall, F. H.      #
# Allen and I. D. Brown [Acta Cryst. (1991), A47, 655-685].                  #
#                                                                            #
# The current version of the core CIF dictionary is obtainable from          #
# ftp://ftp.iucr.org/pub/cif_core.dic.                                       #
#                                                                            #
# Software is freely available for graphical display of the structure(s)     #
# in this CIF. For information consult the CIF software page                 #
# http://www.iucr.org/resources/cif/software.                                #
#                                                                            #
# This file may be used for bona fide research purposes within the           #
# scientific community so long as proper attribution is given to the journal # 
# article from which it was obtained.                                        #
#                                                                            #
##############################################################################
data_I
_audit_creation_method     SHELXL-97
_chemical_name_systematic
;
<i>N</i>,<i>N</i>'-Bis(4-hydroxyphenyl)pyridine-2,6-dicarboxamide
dimethylformamide monosolvate
;
_chemical_name_common     ?
_chemical_formula_moiety     'C19 H15 N3 O4, C3 H7 N O'
_chemical_formula_sum     'C22 H22 N4 O5'
_chemical_formula_iupac     'C19 H15 N3 O4, C3 H7 N O'
_chemical_formula_weight     422.44
_chemical_melting_point     ?
_symmetry_cell_setting     orthorhombic
_symmetry_space_group_name_H-M     'P c a 21'
loop_
    _symmetry_equiv_pos_as_xyz
    'x, y, z'
    '-x, -y, z+1/2'
    'x+1/2, -y, z'
    '-x+1/2, y, z+1/2'
_cell_length_a     16.8124(12)
_cell_length_b     10.9545(8)
_cell_length_c     10.9331(7)
_cell_angle_alpha     90.00
_cell_angle_beta     90.00
_cell_angle_gamma     90.00
_cell_volume     2013.6(2)
_cell_formula_units_Z     4
_cell_measurement_reflns_used     8531
_cell_measurement_theta_min     2.22
_cell_measurement_theta_max     28.27
_cell_measurement_temperature     130(2)
_exptl_crystal_description     prism
_exptl_crystal_colour     pale-pink
_exptl_crystal_size_max     0.47
_exptl_crystal_size_mid     0.41
_exptl_crystal_size_min     0.39
_exptl_crystal_density_diffrn     1.393
_exptl_crystal_density_meas     ?
_exptl_crystal_density_method     'not measured'
_exptl_crystal_F_000     888
_exptl_absorpt_coefficient_mu     0.101
_exptl_absorpt_correction_type     multi-scan
_exptl_absorpt_process_details     '(SADABS; Sheldrick, 2004)'
_exptl_absorpt_correction_T_min     0.9541
_exptl_absorpt_correction_T_max     0.9617
_exptl_special_details     ?
_diffrn_ambient_temperature     130(2)
_diffrn_radiation_type     MoK\a
_diffrn_radiation_wavelength     0.71073
_diffrn_radiation_source     'sealed tube'
_diffrn_radiation_monochromator     'graphite'
_diffrn_measurement_device_type     'Bruker SMART APEX'
_diffrn_measurement_method     '\f and \w scans'
_diffrn_reflns_number     18386
_diffrn_reflns_av_R_equivalents     0.0218
_diffrn_reflns_av_sigmaI/netI     0.0147
_diffrn_reflns_theta_min     1.86
_diffrn_reflns_theta_max     27.88
_diffrn_reflns_theta_full     27.88
_diffrn_measured_fraction_theta_max     1.000
_diffrn_measured_fraction_theta_full     1.000
_diffrn_reflns_limit_h_min     -22
_diffrn_reflns_limit_h_max     22
_diffrn_reflns_limit_k_min     -14
_diffrn_reflns_limit_k_max     14
_diffrn_reflns_limit_l_min     -14
_diffrn_reflns_limit_l_max     14
_diffrn_standards_number     ?
_diffrn_standards_interval_count     ?
_diffrn_standards_interval_time     ?
_diffrn_standards_decay_%     ?
_refine_special_details
;
Refinement of <i>F</i>^2^ against ALL reflections. The weighted <i>R</i>-factor
<i>wR</i> and goodness of fit <i>S</i> are based on <i>F</i>^2^, conventional
<i>R</i>-factors <i>R</i> are based on <i>F</i>, with <i>F</i> set to zero for
negative <i>F</i>^2^. The threshold expression of <i>F</i>^2^ >
\s(<i>F</i>^2^) is used only for calculating <i>R</i>-factors(gt) <i>etc</i>.
and is not relevant to the choice of reflections for refinement.
<i>R</i>-factors based on <i>F</i>^2^ are statistically about twice as large
as those based on <i>F</i>, and <i>R</i>- factors based on ALL data will be
even larger.
;
_reflns_number_total     2536
_reflns_number_gt     2434
_reflns_threshold_expression     I>2sigma(I)
_refine_ls_structure_factor_coef     Fsqd
_refine_ls_matrix_type     full
_refine_ls_R_factor_all     0.0373
_refine_ls_R_factor_gt     0.0361
_refine_ls_wR_factor_gt     0.0979
_refine_ls_wR_factor_ref     0.0994
_refine_ls_goodness_of_fit_ref     1.031
_refine_ls_restrained_S_all     1.030
_refine_ls_number_reflns     2536
_refine_ls_number_parameters     284
_refine_ls_number_restraints     1
_refine_ls_hydrogen_treatment     constr
_refine_ls_weighting_scheme     calc
_refine_ls_weighting_details
         'calc w=1/[\s^2^(Fo^2^)+(0.0683P)^2^+0.4544P] where P=(Fo^2^+2Fc^2^)/3'
_atom_sites_solution_hydrogens     difmap
_atom_sites_solution_primary     direct
_atom_sites_solution_secondary     difmap
_refine_ls_shift/su_max     0.000
_refine_ls_shift/su_mean     0.000
_refine_diff_density_max     0.331
_refine_diff_density_min     -0.324
_refine_ls_extinction_method     none
_refine_ls_extinction_coef     ?
_refine_ls_abs_structure_details     ?
_refine_ls_abs_structure_Flack     ?
loop_
    _atom_type_symbol
    _atom_type_description
    _atom_type_scat_dispersion_real
    _atom_type_scat_dispersion_imag
    _atom_type_scat_source
    'C' 'C' 0.0033 0.0016
                         'International Tables Vol C Tables 4.2.6.8 and 6.1.1.4'
    'H' 'H' 0.0000 0.0000
                         'International Tables Vol C Tables 4.2.6.8 and 6.1.1.4'
    'N' 'N' 0.0061 0.0033
                         'International Tables Vol C Tables 4.2.6.8 and 6.1.1.4'
    'O' 'O' 0.0106 0.0060
                         'International Tables Vol C Tables 4.2.6.8 and 6.1.1.4'
_computing_data_collection     'SMART (Bruker, 2002)'
_computing_cell_refinement     'SAINT (Bruker, 2002)'
_computing_data_reduction     'SAINT (Bruker, 2002)'
_computing_structure_solution     'SHELXTL (Sheldrick, 2008)'
_computing_structure_refinement     'SHELXTL (Sheldrick, 2008)'
_computing_molecular_graphics     'SHELXTL (Sheldrick, 2008)'
_computing_publication_material
                                  'SHELXTL (Sheldrick, 2008) and local programs'
loop_
    _atom_site_type_symbol
    _atom_site_label
    _atom_site_fract_x
    _atom_site_fract_y
    _atom_site_fract_z
    _atom_site_U_iso_or_equiv
    _atom_site_adp_type
    _atom_site_calc_flag
    _atom_site_refinement_flags
    _atom_site_occupancy
    _atom_site_symmetry_multiplicity
    _atom_site_disorder_assembly
    _atom_site_disorder_group
    O O1 0.22086(7) 0.57263(12) 0.50884(13) 0.0191(3) Uani d . 1 1 . .
    O O2 0.58528(7) 0.39649(13) 0.37035(15) 0.0215(3) Uani d . 1 1 . .
    H H2 0.6268 0.4049 0.4122 0.032 Uiso calc R 1 1 . .
    O O3 0.22824(7) 0.93446(12) 1.04434(13) 0.0202(3) Uani d . 1 1 . .
    O O4 0.59295(8) 1.09650(14) 1.18167(15) 0.0242(3) Uani d . 1 1 . .
    H H4 0.6353 1.0812 1.1440 0.036 Uiso calc R 1 1 . .
    N N1 0.25192(7) 0.75080(13) 0.77701(18) 0.0152(2) Uani d . 1 1 . .
    N N2 0.33363(8) 0.62143(14) 0.61383(17) 0.0183(3) Uani d . 1 1 . .
    H H2B 0.3500 0.6615 0.6789 0.022 Uiso calc R 1 1 . .
    N N3 0.33916(8) 0.87656(14) 0.93824(16) 0.0180(3) Uani d . 1 1 . .
    H H3A 0.3544 0.8341 0.8741 0.022 Uiso calc R 1 1 . .
    C C1 0.08639(9) 0.7555(2) 0.7806(2) 0.0224(3) Uani d . 1 1 . .
    H H1A 0.0299 0.7566 0.7819 0.027 Uiso calc R 1 1 . .
    C C2 0.12663(10) 0.69108(18) 0.69062(19) 0.0189(4) Uani d . 1 1 . .
    H H2A 0.0984 0.6479 0.6291 0.023 Uiso calc R 1 1 . .
    C C3 0.20912(10) 0.69128(16) 0.69270(17) 0.0153(3) Uani d . 1 1 . .
    C C4 0.12932(10) 0.81813(18) 0.8684(2) 0.0193(4) Uani d . 1 1 . .
    H H4A 0.1031 0.8635 0.9305 0.023 Uiso calc R 1 1 . .
    C C5 0.21208(10) 0.81302(15) 0.86329(17) 0.0152(3) Uani d . 1 1 . .
    C C6 0.25491(11) 0.62261(14) 0.59558(19) 0.0152(3) Uani d . 1 1 . .
    C C7 0.39446(10) 0.56544(16) 0.54420(19) 0.0165(4) Uani d . 1 1 . .
    C C8 0.38133(10) 0.48237(17) 0.44972(19) 0.0188(4) Uani d . 1 1 . .
    H H8A 0.3286 0.4630 0.4253 0.023 Uiso calc R 1 1 . .
    C C9 0.44580(10) 0.42785(18) 0.3914(2) 0.0192(4) Uani d . 1 1 . .
    H H9A 0.4369 0.3711 0.3271 0.023 Uiso calc R 1 1 . .
    C C10 0.52331(10) 0.45623(16) 0.42674(19) 0.0170(4) Uani d . 1 1 . .
    C C11 0.53648(10) 0.54289(17) 0.51766(19) 0.0181(4) Uani d . 1 1 . .
    H H11A 0.5892 0.5652 0.5395 0.022 Uiso calc R 1 1 . .
    C C12 0.47240(10) 0.59636(17) 0.57604(19) 0.0180(4) Uani d . 1 1 . .
    H H12A 0.4815 0.6549 0.6386 0.022 Uiso calc R 1 1 . .
    C C13 0.26050(10) 0.88030(15) 0.95796(19) 0.0157(4) Uani d . 1 1 . .
    C C14 0.40125(10) 0.93161(17) 1.00651(19) 0.0165(4) Uani d . 1 1 . .
    C C15 0.38915(11) 1.02561(18) 1.0904(2) 0.0202(4) Uani d . 1 1 . .
    H H15A 0.3369 1.0536 1.1075 0.024 Uiso calc R 1 1 . .
    C C16 0.45424(12) 1.07814(19) 1.1488(2) 0.0214(4) Uani d . 1 1 . .
    H H16A 0.4460 1.1425 1.2057 0.026 Uiso calc R 1 1 . .
    C C17 0.53075(10) 1.03808(18) 1.12533(19) 0.0186(4) Uani d . 1 1 . .
    C C18 0.54283(11) 0.94174(19) 1.0435(2) 0.0204(4) Uani d . 1 1 . .
    H H18A 0.5950 0.9121 1.0286 0.024 Uiso calc R 1 1 . .
    C C19 0.47829(10) 0.88971(17) 0.9842(2) 0.0198(4) Uani d . 1 1 . .
    H H19A 0.4866 0.8249 0.9278 0.024 Uiso calc R 1 1 . .
    O O100 0.33017(10) 0.30965(16) 0.17286(19) 0.0424(4) Uani d . 1 1 . .
    N N100 0.21891(10) 0.2555(2) 0.2759(3) 0.0341(4) Uani d . 1 1 . .
    C C100 0.25928(14) 0.31580(19) 0.1894(3) 0.0342(5) Uani d . 1 1 . .
    H H100 0.2297 0.3678 0.1368 0.041 Uiso calc R 1 1 . .
    C C101 0.2617(2) 0.1731(3) 0.3556(4) 0.0661(10) Uani d . 1 1 . .
    H H101 0.2472 0.0887 0.3361 0.099 Uiso calc R 1 1 . .
    H H102 0.2479 0.1907 0.4409 0.099 Uiso calc R 1 1 . .
    H H103 0.3191 0.1841 0.3438 0.099 Uiso calc R 1 1 . .
    C C102 0.13354(17) 0.2626(4) 0.2881(5) 0.0805(13) Uani d . 1 1 . .
    H H104 0.1127 0.3235 0.2308 0.121 Uiso calc R 1 1 . .
    H H105 0.1199 0.2864 0.3719 0.121 Uiso calc R 1 1 . .
    H H106 0.1101 0.1828 0.2699 0.121 Uiso calc R 1 1 . .
loop_
    _atom_site_aniso_label
    _atom_site_aniso_U_11
    _atom_site_aniso_U_22
    _atom_site_aniso_U_33
    _atom_site_aniso_U_12
    _atom_site_aniso_U_13
    _atom_site_aniso_U_23
    O1 0.0161(5) 0.0232(6) 0.0180(7) 0.0000(5) -0.0017(5) -0.0037(6)
    O2 0.0134(6) 0.0297(7) 0.0215(7) 0.0051(5) 0.0001(6) -0.0053(6)
    O3 0.0157(6) 0.0250(6) 0.0200(7) -0.0009(5) 0.0019(6) -0.0036(6)
    O4 0.0147(6) 0.0375(8) 0.0204(8) -0.0070(5) 0.0008(6) -0.0074(7)
    N1 0.0134(5) 0.0171(5) 0.0150(6) -0.0018(8) 0.0006(8) 0.0015(4)
    N2 0.0137(7) 0.0237(7) 0.0175(8) 0.0013(5) -0.0002(6) -0.0057(7)
    N3 0.0144(7) 0.0224(7) 0.0171(8) -0.0006(5) 0.0008(7) -0.0045(7)
    C1 0.0121(6) 0.0301(8) 0.0252(8) 0.0008(8) 0.0013(9) -0.0048(7)
    C2 0.0161(8) 0.0226(8) 0.0182(10) -0.0017(6) -0.0024(7) -0.0035(8)
    C3 0.0148(7) 0.0169(7) 0.0142(9) 0.0005(6) 0.0004(7) 0.0006(7)
    C4 0.0145(7) 0.0239(9) 0.0195(9) 0.0023(6) 0.0010(7) -0.0025(8)
    C5 0.0148(7) 0.0157(7) 0.0151(9) -0.0001(6) -0.0006(7) 0.0018(7)
    C6 0.0141(7) 0.0159(7) 0.0156(9) -0.0003(6) -0.0004(7) 0.0023(7)
    C7 0.0131(7) 0.0198(8) 0.0167(9) 0.0020(6) 0.0002(7) 0.0014(8)
    C8 0.0133(7) 0.0232(8) 0.0201(10) -0.0011(6) -0.0011(7) -0.0028(8)
    C9 0.0176(8) 0.0226(9) 0.0173(8) 0.0008(7) -0.0021(7) -0.0025(7)
    C10 0.0146(7) 0.0197(8) 0.0167(9) 0.0023(6) 0.0005(7) 0.0011(8)
    C11 0.0136(7) 0.0213(8) 0.0193(9) 0.0008(6) -0.0022(7) -0.0001(7)
    C12 0.0167(8) 0.0202(8) 0.0172(10) -0.0002(6) -0.0015(7) -0.0023(7)
    C13 0.0145(8) 0.0159(7) 0.0167(9) -0.0007(6) -0.0015(7) 0.0018(7)
    C14 0.0126(7) 0.0205(8) 0.0163(9) -0.0016(6) -0.0007(7) -0.0013(7)
    C15 0.0143(7) 0.0245(8) 0.0217(9) 0.0006(7) 0.0007(7) -0.0041(8)
    C16 0.0193(8) 0.0250(9) 0.0198(10) -0.0030(7) 0.0002(8) -0.0063(8)
    C17 0.0161(8) 0.0251(9) 0.0148(9) -0.0052(6) -0.0002(7) 0.0014(8)
    C18 0.0138(7) 0.0245(8) 0.0228(9) -0.0003(6) 0.0013(8) -0.0009(8)
    C19 0.0168(8) 0.0205(8) 0.0220(10) -0.0002(6) 0.0019(7) -0.0031(7)
    O100 0.0323(8) 0.0469(10) 0.0478(11) -0.0081(7) 0.0065(8) 0.0085(9)
    N100 0.0273(8) 0.0307(8) 0.0442(10) -0.0010(8) 0.0072(11) -0.0014(7)
    C100 0.0339(11) 0.0272(9) 0.0415(14) 0.0009(9) -0.0054(11) 0.0063(11)
    C101 0.069(2) 0.076(2) 0.053(2) -0.0001(18) 0.0106(18) 0.0381(19)
    C102 0.0282(13) 0.089(3) 0.124(4) -0.0040(15) 0.026(2) -0.037(3)
_geom_special_details
;
All e.s.d.'s (except the e.s.d. in the dihedral angle between two l.s. planes)
are estimated using the full covariance matrix. The cell e.s.d.'s are taken
into account individually in the estimation of e.s.d.'s in distances, angles
and torsion angles; correlations between e.s.d.'s in cell parameters are only
used when they are defined by crystal symmetry. An approximate (isotropic)
treatment of cell e.s.d.'s is used for estimating e.s.d.'s involving l.s.
planes.
;
loop_
    _geom_bond_atom_site_label_1
    _geom_bond_atom_site_label_2
    _geom_bond_site_symmetry_2
    _geom_bond_distance
    _geom_bond_publ_flag
    O1 C6 . 1.236(2) ?
    O2 C10 . 1.376(2) ?
    O2 H2 . 0.8400 ?
    O3 C13 . 1.240(2) ?
    O4 C17 . 1.372(2) ?
    O4 H4 . 0.8400 ?
    N1 C3 . 1.339(2) ?
    N1 C5 . 1.343(2) ?
    N2 C6 . 1.338(2) ?
    N2 C7 . 1.415(2) ?
    N2 H2B . 0.8800 ?
    N3 C13 . 1.341(2) ?
    N3 C14 . 1.418(2) ?
    N3 H3A . 0.8800 ?
    C1 C4 . 1.383(3) ?
    C1 C2 . 1.387(3) ?
    C1 H1A . 0.9500 ?
    C2 C3 . 1.387(2) ?
    C2 H2A . 0.9500 ?
    C3 C6 . 1.512(3) ?
    C4 C5 . 1.394(2) ?
    C4 H4A . 0.9500 ?
    C5 C13 . 1.509(2) ?
    C7 C8 . 1.394(3) ?
    C7 C12 . 1.397(2) ?
    C8 C9 . 1.392(3) ?
    C8 H8A . 0.9500 ?
    C9 C10 . 1.394(2) ?
    C9 H9A . 0.9500 ?
    C10 C11 . 1.392(3) ?
    C11 C12 . 1.382(3) ?
    C11 H11A . 0.9500 ?
    C12 H12A . 0.9500 ?
    C14 C15 . 1.394(3) ?
    C14 C19 . 1.396(2) ?
    C15 C16 . 1.392(3) ?
    C15 H15A . 0.9500 ?
    C16 C17 . 1.383(3) ?
    C16 H16A . 0.9500 ?
    C17 C18 . 1.398(3) ?
    C18 C19 . 1.387(3) ?
    C18 H18A . 0.9500 ?
    C19 H19A . 0.9500 ?
    O100 C100 . 1.207(3) ?
    N100 C100 . 1.339(3) ?
    N100 C102 . 1.444(3) ?
    N100 C101 . 1.446(4) ?
    C100 H100 . 0.9500 ?
    C101 H101 . 0.9800 ?
    C101 H102 . 0.9800 ?
    C101 H103 . 0.9800 ?
    C102 H104 . 0.9800 ?
    C102 H105 . 0.9800 ?
    C102 H106 . 0.9800 ?
loop_
    _geom_angle_atom_site_label_1
    _geom_angle_atom_site_label_2
    _geom_angle_atom_site_label_3
    _geom_angle_site_symmetry_1
    _geom_angle_site_symmetry_3
    _geom_angle
    _geom_angle_publ_flag
    C10 O2 H2 . . 109.5 ?
    C17 O4 H4 . . 109.5 ?
    C3 N1 C5 . . 117.56(13) ?
    C6 N2 C7 . . 129.70(17) ?
    C6 N2 H2B . . 115.2 ?
    C7 N2 H2B . . 115.2 ?
    C13 N3 C14 . . 128.95(17) ?
    C13 N3 H3A . . 115.5 ?
    C14 N3 H3A . . 115.5 ?
    C4 C1 C2 . . 119.34(15) ?
    C4 C1 H1A . . 120.3 ?
    C2 C1 H1A . . 120.3 ?
    C1 C2 C3 . . 118.38(18) ?
    C1 C2 H2A . . 120.8 ?
    C3 C2 H2A . . 120.8 ?
    N1 C3 C2 . . 123.33(17) ?
    N1 C3 C6 . . 116.88(15) ?
    C2 C3 C6 . . 119.79(17) ?
    C1 C4 C5 . . 118.27(19) ?
    C1 C4 H4A . . 120.9 ?
    C5 C4 H4A . . 120.9 ?
    N1 C5 C4 . . 123.12(18) ?
    N1 C5 C13 . . 117.43(15) ?
    C4 C5 C13 . . 119.45(17) ?
    O1 C6 N2 . . 124.63(18) ?
    O1 C6 C3 . . 121.56(16) ?
    N2 C6 C3 . . 113.81(17) ?
    C8 C7 C12 . . 119.42(17) ?
    C8 C7 N2 . . 124.55(16) ?
    C12 C7 N2 . . 116.02(17) ?
    C9 C8 C7 . . 119.75(16) ?
    C9 C8 H8A . . 120.1 ?
    C7 C8 H8A . . 120.1 ?
    C8 C9 C10 . . 120.31(18) ?
    C8 C9 H9A . . 119.8 ?
    C10 C9 H9A . . 119.8 ?
    O2 C10 C11 . . 121.57(16) ?
    O2 C10 C9 . . 118.51(17) ?
    C11 C10 C9 . . 119.92(17) ?
    C12 C11 C10 . . 119.64(17) ?
    C12 C11 H11A . . 120.2 ?
    C10 C11 H11A . . 120.2 ?
    C11 C12 C7 . . 120.87(18) ?
    C11 C12 H12A . . 119.6 ?
    C7 C12 H12A . . 119.6 ?
    O3 C13 N3 . . 124.65(17) ?
    O3 C13 C5 . . 121.33(15) ?
    N3 C13 C5 . . 114.01(17) ?
    C15 C14 C19 . . 119.57(17) ?
    C15 C14 N3 . . 123.58(16) ?
    C19 C14 N3 . . 116.83(17) ?
    C16 C15 C14 . . 119.53(17) ?
    C16 C15 H15A . . 120.2 ?
    C14 C15 H15A . . 120.2 ?
    C17 C16 C15 . . 120.99(18) ?
    C17 C16 H16A . . 119.5 ?
    C15 C16 H16A . . 119.5 ?
    O4 C17 C16 . . 118.52(18) ?
    O4 C17 C18 . . 121.91(17) ?
    C16 C17 C18 . . 119.55(17) ?
    C19 C18 C17 . . 119.72(17) ?
    C19 C18 H18A . . 120.1 ?
    C17 C18 H18A . . 120.1 ?
    C18 C19 C14 . . 120.62(18) ?
    C18 C19 H19A . . 119.7 ?
    C14 C19 H19A . . 119.7 ?
    C100 N100 C102 . . 122.9(3) ?
    C100 N100 C101 . . 118.78(19) ?
    C102 N100 C101 . . 118.2(3) ?
    O100 C100 N100 . . 125.4(2) ?
    O100 C100 H100 . . 117.3 ?
    N100 C100 H100 . . 117.3 ?
    N100 C101 H101 . . 109.5 ?
    N100 C101 H102 . . 109.5 ?
    H101 C101 H102 . . 109.5 ?
    N100 C101 H103 . . 109.5 ?
    H101 C101 H103 . . 109.5 ?
    H102 C101 H103 . . 109.5 ?
    N100 C102 H104 . . 109.5 ?
    N100 C102 H105 . . 109.5 ?
    H104 C102 H105 . . 109.5 ?
    N100 C102 H106 . . 109.5 ?
    H104 C102 H106 . . 109.5 ?
    H105 C102 H106 . . 109.5 ?
loop_
    _geom_torsion_atom_site_label_1
    _geom_torsion_atom_site_label_2
    _geom_torsion_atom_site_label_3
    _geom_torsion_atom_site_label_4
    _geom_torsion_site_symmetry_1
    _geom_torsion_site_symmetry_2
    _geom_torsion_site_symmetry_3
    _geom_torsion_site_symmetry_4
    _geom_torsion
    _geom_torsion_publ_flag
    C4 C1 C2 C3 . . . . 0.5(4) ?
    C5 N1 C3 C2 . . . . 0.0(3) ?
    C5 N1 C3 C6 . . . . 179.48(14) ?
    C1 C2 C3 N1 . . . . -0.2(3) ?
    C1 C2 C3 C6 . . . . -179.65(18) ?
    C2 C1 C4 C5 . . . . -0.5(4) ?
    C3 N1 C5 C4 . . . . -0.1(3) ?
    C3 N1 C5 C13 . . . . -179.83(14) ?
    C1 C4 C5 N1 . . . . 0.4(3) ?
    C1 C4 C5 C13 . . . . -179.91(18) ?
    C7 N2 C6 O1 . . . . -0.7(3) ?
    C7 N2 C6 C3 . . . . 178.91(17) ?
    N1 C3 C6 O1 . . . . -174.51(16) ?
    C2 C3 C6 O1 . . . . 5.0(3) ?
    N1 C3 C6 N2 . . . . 5.9(2) ?
    C2 C3 C6 N2 . . . . -174.64(18) ?
    C6 N2 C7 C8 . . . . -10.6(3) ?
    C6 N2 C7 C12 . . . . 170.39(19) ?
    C12 C7 C8 C9 . . . . 2.4(3) ?
    N2 C7 C8 C9 . . . . -176.64(18) ?
    C7 C8 C9 C10 . . . . -0.2(3) ?
    C8 C9 C10 O2 . . . . 177.25(18) ?
    C8 C9 C10 C11 . . . . -2.4(3) ?
    O2 C10 C11 C12 . . . . -176.86(19) ?
    C9 C10 C11 C12 . . . . 2.8(3) ?
    C10 C11 C12 C7 . . . . -0.6(3) ?
    C8 C7 C12 C11 . . . . -2.0(3) ?
    N2 C7 C12 C11 . . . . 177.10(18) ?
    C14 N3 C13 O3 . . . . -0.8(3) ?
    C14 N3 C13 C5 . . . . 178.39(17) ?
    N1 C5 C13 O3 . . . . -176.12(17) ?
    C4 C5 C13 O3 . . . . 4.1(3) ?
    N1 C5 C13 N3 . . . . 4.7(2) ?
    C4 C5 C13 N3 . . . . -175.07(18) ?
    C13 N3 C14 C15 . . . . -16.9(3) ?
    C13 N3 C14 C19 . . . . 164.9(2) ?
    C19 C14 C15 C16 . . . . 1.3(3) ?
    N3 C14 C15 C16 . . . . -176.87(19) ?
    C14 C15 C16 C17 . . . . -0.3(3) ?
    C15 C16 C17 O4 . . . . 177.3(2) ?
    C15 C16 C17 C18 . . . . -1.3(3) ?
    O4 C17 C18 C19 . . . . -176.8(2) ?
    C16 C17 C18 C19 . . . . 1.8(3) ?
    C17 C18 C19 C14 . . . . -0.8(3) ?
    C15 C14 C19 C18 . . . . -0.8(3) ?
    N3 C14 C19 C18 . . . . 177.52(19) ?
    C102 N100 C100 O100 . . . . -177.4(3) ?
    C101 N100 C100 O100 . . . . -1.6(4) ?
loop_
    _geom_hbond_atom_site_label_D
    _geom_hbond_atom_site_label_H
    _geom_hbond_atom_site_label_A
    _geom_hbond_site_symmetry_A
    _geom_hbond_distance_DH
    _geom_hbond_distance_HA
    _geom_hbond_distance_DA
    _geom_hbond_angle_DHA
    N2 H2B N1 . 0.88 2.20 2.661(2) 112.5
    N3 H3A N1 . 0.88 2.22 2.675(2) 111.9
    O2 H2 O1 3_565 0.84 1.92 2.7572(19) 178.8
    O4 H4 O3 3_575 0.84 1.91 2.7464(19) 172.0
    N2 H2B O2 2_665 0.88 2.44 3.125(2) 134.6
    N3 H3A O4 2_674 0.88 2.41 3.043(2) 129.6
data_global
_journal_date_recd_electronic     2013-05-15
_journal_date_accepted     2013-05-19
_journal_name_full     'Acta Crystallographica, Section E'
_journal_year     2013
_journal_volume     69
_journal_issue      6
_journal_page_first     o991
_journal_page_last     o991
_journal_paper_category     QO
_journal_paper_doi     10.1107/S1600536813013810
_journal_coeditor_code     BT6908
_publ_contact_author_name     'Dr. Humaira Masood Siddiqi'
_publ_contact_author_address
;
Department of Chemistry, Quaid-I-Azam University, Islamabad 45320, Pakistan
;
_publ_contact_author_email     Humaira_siddiqi@yahoo.com
_publ_contact_author_fax        .92E-306
_publ_contact_author_phone        .92E-306
_publ_section_title
;
<i>N</i>,<i>N</i>'-Bis(4-hydroxyphenyl)pyridine-2,6-dicarboxamide
dimethylformamide monosolvate
;
loop_
    _publ_author_name
    _publ_author_address
    'Ghulam Waris'
;
Department of Chemistry, Quaid-I-Azam University,
Islamabad 45320, Pakistan
;
    'Humaira Masood Siddiqi'
;
Department of Chemistry, Quaid-I-Azam University,
Islamabad 45320, Pakistan
;
    'Ulrich Fl\"orke'
;
Universit\"at Paderborn
Warburgerstrasse 100
D-33098 Paderborn, Germany
;
    'Rizwan Hussain'
;
NESCOM, PO Box 2216 Islamabad, Pakistan
;
    'M. Saeed Butt'
;
Department of Chemistry, Quaid-I-Azam University,
Islamabad 45320, Pakistan
;
