# Supplementary material for: N,N′-Bis(4-hy­droxy­phen­yl)pyridine-2,6-dicarboxamide di­methyl­formamide monosolvate
Source: Acta Crystallogr Sect E Struct Rep Online. 2013 May 31;69(Pt 6):o991. doi: 10.1107/S1600536813013810 (PMC3685123; doi:10.1107/S1600536813013810)
Supplement: Supplementary file 2 [file e-69-0o991-Isup2.hkl]

# 
# h,k,l, Fc-squared, Fo-squared, sigma(Fo-squared) and status flag 
# 
data_I
_shelx_title ' C19 H15 N3 O4, DMF in Pca2(1)' 
_shelx_refln_list_code          4 
_shelx_F_calc_maximum      248.36 
_exptl_crystal_F_000       888.00 
_reflns_d_resolution_high  0.7600 
 
loop_ 
 _symmetry_equiv_pos_as_xyz 
 'x, y, z' 
 '-x, -y, z+1/2' 
 'x+1/2, -y, z' 
 '-x+1/2, y, z+1/2' 
 
_cell_length_a    16.8124 
_cell_length_b    10.9545 
_cell_length_c    10.9331 
_cell_angle_alpha  90.000 
_cell_angle_beta   90.000 
_cell_angle_gamma  90.000 
 
_shelx_F_squared_multiplier     1.000 
 
loop_ 
 _refln_index_h 
 _refln_index_k 
 _refln_index_l 
 _refln_F_squared_calc 
 _refln_F_squared_meas 
 _refln_F_squared_sigma 
 _refln_observed_status 
   2   0   0     3994.24     4217.23     39.97 o 
   4   0   0     2169.18     2145.95     20.96 o 
   6   0   0    12303.58    12396.73    131.08 o 
   8   0   0     5539.58     5818.75     55.68 o 
  10   0   0      580.94      465.22      6.67 o 
  12   0   0       18.57       14.49      2.36 o 
  14   0   0     1988.29     2135.75     23.54 o 
  16   0   0     1999.55     2047.79     23.39 o 
  18   0   0        3.12        2.59      1.83 o 
  20   0   0      116.82      125.93      5.68 o 
  22   0   0       11.14       26.15      3.67 o 
   0   1   0       83.29       92.32      1.12 o 
   1   1   0    10319.01     9735.75     66.39 o 
   2   1   0        2.73        3.50      0.26 o 
   3   1   0     1084.33     1025.85      7.33 o 
   4   1   0       31.48       30.85      1.04 o 
   5   1   0      350.26      476.67      4.03 o 
   6   1   0      367.69      378.73      3.53 o 
   7   1   0     2214.09     2523.51     17.79 o 
   8   1   0      135.23      126.97      1.96 o 
   9   1   0        0.58        0.59      0.52 o 
  10   1   0        6.99        8.63      0.78 o 
  11   1   0      204.38      184.99      2.77 o 
  12   1   0        0.68        0.52      0.84 o 
  13   1   0      895.31      911.19      8.31 o 
  14   1   0       34.72       38.29      1.64 o 
  15   1   0      762.03      754.55      7.59 o 
  16   1   0      108.17      101.74      3.71 o 
  17   1   0       98.54       87.53      2.72 o 
  18   1   0        2.88        2.61      1.10 o 
  19   1   0       68.68       59.67      3.01 o 
  20   1   0      181.99      193.00      4.95 o 
  21   1   0        1.87        4.81      2.01 o 
  22   1   0      140.43      164.60      5.26 o 
   0   2   0      664.30      761.64      7.87 o 
   1   2   0      240.07      255.15      2.20 o 
   2   2   0    26380.12    24957.22    228.36 o 
   3   2   0        0.02       -0.03      0.32 o 
   4   2   0        1.56        4.02      0.40 o 
   5   2   0      471.65      496.41      4.24 o 
   6   2   0       41.72       51.61      1.15 o 
   7   2   0       21.04       23.90      0.95 o 
   8   2   0      238.57      246.39      2.91 o 
   9   2   0       24.79       24.79      1.03 o 
  10   2   0      150.76      145.58      2.33 o 
  11   2   0       86.14       76.84      1.79 o 
  12   2   0      659.39      625.02      6.17 o 
  13   2   0       45.21       44.90      1.64 o 
  14   2   0     1374.48     1332.85     11.37 o 
  15   2   0       19.50       15.28      1.27 o 
  16   2   0      715.44      678.23      9.84 o 
  17   2   0        0.80        0.26      0.97 o 
  18   2   0      233.63      201.75      4.22 o 
  19   2   0        3.85        4.79      1.24 o 
  20   2   0        0.03       -1.15      1.15 o 
  21   2   0        1.30        3.34      1.63 o 
   0   3   0      315.17      292.12      3.85 o 
   1   3   0    15072.17    14828.32    105.97 o 
   2   3   0      486.02      483.00      6.17 o 
   3   3   0      717.71      790.36      7.53 o 
   4   3   0      100.50      103.36      1.66 o 
   5   3   0       30.02       20.52      0.87 o 
   6   3   0        0.75        0.29      0.44 o 
   7   3   0     1247.89     1347.39     11.21 o 
   8   3   0      177.98      191.07      4.35 o 
   9   3   0        2.78        2.14      0.57 o 
  10   3   0       21.35       18.87      1.99 o 
  11   3   0      127.35       98.09      2.04 o 
  12   3   0      165.95      149.35      2.61 o 
  13   3   0     2270.28     2208.34     17.02 o 
  14   3   0      109.99      106.60      2.54 o 
  15   3   0     2338.29     2223.23     19.42 o 
  16   3   0        1.95        2.40      1.06 o 
  17   3   0      134.56      125.13      3.26 o 
  18   3   0        5.14        4.49      1.28 o 
  19   3   0      216.78      220.50      4.60 o 
  20   3   0        7.98        7.98      1.49 o 
  21   3   0       43.36       39.99      2.82 o 
   0   4   0     3065.90     2839.16     27.67 o 
   1   4   0      644.68      648.51      5.48 o 
   2   4   0        4.13        3.67      0.43 o 
   3   4   0        1.50        1.81      0.38 o 
   4   4   0       43.30       41.03      1.20 o 
   5   4   0      176.71      180.42      2.56 o 
   6   4   0        2.68        7.60      0.82 o 
   7   4   0      318.51      321.50      3.89 o 
   8   4   0      308.70      347.25      4.20 o 
   9   4   0       25.26       27.80      1.27 o 
  10   4   0      176.19      204.57      2.94 o 
  11   4   0        1.58        2.61      0.71 o 
  12   4   0     1764.66     1841.85     14.53 o 
  13   4   0        7.35        5.98      1.11 o 
  14   4   0       11.84        7.00      1.20 o 
  15   4   0        0.69        1.74      1.04 o 
  16   4   0      177.66      143.77      3.43 o 
  17   4   0       14.89       13.23      1.55 o 
  18   4   0        0.03       -1.02      1.02 o 
  19   4   0       25.59       22.45      1.94 o 
  20   4   0       16.38       22.92      2.29 o 
  21   4   0        1.80        2.72      1.81 o 
   0   5   0      765.83      791.06      9.10 o 
   1   5   0       40.06       39.05      1.22 o 
   2   5   0       85.07       92.34      1.58 o 
   3   5   0     1350.13     1293.80      9.83 o 
   4   5   0      107.60       98.16      1.68 o 
   5   5   0     1378.78     1270.60     12.07 o 
   6   5   0      201.76      198.67      3.97 o 
   7   5   0     1582.99     1732.21     14.49 o 
   8   5   0       99.40      106.16      2.24 o 
   9   5   0      204.38      223.95      3.43 o 
  10   5   0       31.72       27.77      1.40 o 
  11   5   0       10.68       12.36      1.16 o 
  12   5   0        1.94        1.94      1.08 o 
  13   5   0     1064.38      989.13     11.58 o 
  14   5   0       84.91       82.50      3.40 o 
  15   5   0      284.21      231.78      4.92 o 
  16   5   0        0.30        2.81      1.32 o 
  17   5   0       44.12       35.44      2.68 o 
  18   5   0        5.70        6.33      1.58 o 
  19   5   0        4.55        8.33      1.73 o 
  20   5   0        7.10        8.04      2.13 o 
   0   6   0     6579.68     7130.76     67.80 o 
   1   6   0      409.45      427.40      4.46 o 
   2   6   0      632.12      650.73      5.76 o 
   3   6   0        7.71       11.03      1.32 o 
   4   6   0      837.25      912.12      7.61 o 
   5   6   0       45.50       49.22      1.32 o 
   6   6   0     2895.36     3041.84     21.76 o 
   7   6   0       19.23       13.66      1.07 o 
   8   6   0       82.66       92.64      2.39 o 
   9   6   0        0.62        1.12      0.75 o 
  10   6   0        0.11        2.23      0.83 o 
  11   6   0      264.35      260.68      4.88 o 
  12   6   0      229.31      212.30      4.46 o 
  13   6   0       19.57       22.84      1.95 o 
  14   6   0       76.19       49.63      2.59 o 
  15   6   0       16.17       17.38      1.88 o 
  16   6   0      905.10      798.83     10.75 o 
  17   6   0        0.79        0.52      1.24 o 
  18   6   0       24.62       23.24      2.29 o 
  19   6   0       16.77       25.73      2.90 o 
  20   6   0       91.20      114.29      5.06 o 
   0   7   0      105.59      107.35      2.73 o 
   1   7   0     1874.24     1906.76     14.31 o 
   2   7   0       36.54       40.81      1.28 o 
   3   7   0      215.99      251.81      3.18 o 
   4   7   0        0.00        0.41      0.63 o 
   5   7   0      626.03      663.66      6.21 o 
   6   7   0      142.88      142.62      2.59 o 
   7   7   0      268.90      259.69      3.42 o 
   8   7   0        0.28        0.57      0.63 o 
   9   7   0       49.59       49.97      1.64 o 
  10   7   0        2.26        1.93      1.07 o 
  11   7   0     1697.26     1773.38     18.18 o 
  12   7   0       36.96       41.76      2.37 o 
  13   7   0     3680.53     3825.63     35.22 o 
  14   7   0       73.37       70.91      3.08 o 
  15   7   0      177.60      161.42      4.30 o 
  16   7   0        0.80        2.44      1.29 o 
  17   7   0        0.00        0.89      1.39 o 
  18   7   0       16.61       19.40      2.64 o 
  19   7   0      208.73      237.89      6.89 o 
   0   8   0      988.77     1102.28     13.10 o 
   1   8   0        0.95        0.65      0.57 o 
   2   8   0       40.89       62.72      2.03 o 
   3   8   0        3.08        4.74      0.72 o 
   4   8   0       48.95       42.28      1.45 o 
   5   8   0       42.58       43.87      1.51 o 
   6   8   0        0.13       -0.61      0.61 o 
   7   8   0      184.23      196.09      3.06 o 
   8   8   0       65.10       71.01      3.34 o 
   9   8   0       48.58       45.66      2.32 o 
  10   8   0      138.15      124.29      3.52 o 
  11   8   0       22.59       24.84      2.45 o 
  12   8   0     2344.14     2337.78     25.01 o 
  13   8   0       64.60       56.71      2.89 o 
  14   8   0       24.52       28.03      2.25 o 
  15   8   0        5.18        5.71      1.50 o 
  16   8   0      117.36      115.35      3.98 o 
  17   8   0        1.50        3.22      1.73 o 
  18   8   0      279.01      343.40      9.89 o 
   0   9   0       36.02       39.81      2.13 o 
   1   9   0      217.25      231.90      4.03 o 
   2   9   0       52.69       54.19      3.02 o 
   3   9   0      151.35      170.07      2.83 o 
   4   9   0       19.56       23.90      1.30 o 
   5   9   0      223.10      221.20      4.43 o 
   6   9   0       32.51       26.59      1.63 o 
   7   9   0      706.30      693.72      7.88 o 
   8   9   0        0.32       -0.22      1.12 o 
   9   9   0      343.12      337.41      5.99 o 
  10   9   0       18.71       19.93      1.94 o 
  11   9   0     2510.66     2629.25     25.85 o 
  12   9   0       28.06       32.56      2.44 o 
  13   9   0      731.81      789.81     10.88 o 
  14   9   0        5.10        5.39      1.54 o 
  15   9   0      247.51      242.48      6.74 o 
  16   9   0        3.68        0.73      1.73 o 
  17   9   0      126.80      134.45      5.31 o 
   0  10   0        7.35       10.52      1.43 o 
   1  10   0        1.05        1.14      0.68 o 
   2  10   0       26.54       25.35      1.59 o 
   3  10   0       15.71       17.96      1.37 o 
   4  10   0      316.22      317.00      4.83 o 
   5  10   0       37.37       35.64      3.38 o 
   6  10   0       40.39       46.78      2.11 o 
   7  10   0      127.31      122.26      3.55 o 
   8  10   0        2.56        3.24      1.25 o 
   9  10   0       96.12       93.67      3.31 o 
  10  10   0      122.89      120.45      3.76 o 
  11  10   0      145.80      155.75      4.36 o 
  12  10   0        7.18        7.50      1.64 o 
  13  10   0       35.08       43.71      3.41 o 
  14  10   0       94.66       90.12      4.58 o 
  15  10   0       21.42       25.61      2.92 o 
   0  11   0       23.45       18.48      2.53 o 
   1  11   0        4.50        4.97      1.27 o 
   2  11   0       18.92       17.96      1.50 o 
   3  11   0        1.87        2.28      1.02 o 
   4  11   0        0.08        0.49      1.18 o 
   5  11   0      138.70      137.76      3.77 o 
   6  11   0        1.42        2.50      1.22 o 
   7  11   0     1023.16     1000.21     16.84 o 
   8  11   0        2.65        1.88      1.32 o 
   9  11   0      117.05      124.15      3.92 o 
  10  11   0        5.74        6.68      1.60 o 
  11  11   0       75.23       75.80      3.86 o 
  12  11   0       13.85       16.94      2.47 o 
  13  11   0       30.95       28.98      3.04 o 
  14  11   0        1.88        1.68      1.85 o 
   0  12   0        2.13        1.20      1.77 o 
   1  12   0        5.20        4.51      1.34 o 
   2  12   0       15.02       21.57      2.00 o 
   3  12   0       10.81       13.76      2.05 o 
   4  12   0       19.86       19.94      2.34 o 
   5  12   0        0.07       -0.74      1.20 o 
   6  12   0      436.09      469.90      7.80 o 
   7  12   0       24.40       20.80      2.43 o 
   8  12   0        0.61        0.13      1.20 o 
   9  12   0       82.93       84.13      3.61 o 
  10  12   0       97.25      100.30      4.58 o 
  11  12   0       10.10       11.11      2.15 o 
  12  12   0       21.54       23.81      2.84 o 
   0  13   0       22.53       23.39      3.08 o 
   1  13   0       84.50       89.61      3.55 o 
   2  13   0        0.48        1.98      1.35 o 
   3  13   0      145.15      144.10      5.02 o 
   4  13   0        0.68       -1.49      1.49 o 
   5  13   0       95.22       85.89      4.29 o 
   6  13   0        2.78       -0.39      1.64 o 
   7  13   0      149.71      145.95      8.11 o 
   8  13   0        6.15        4.72      2.40 o 
   9  13   0        0.04        4.18      2.30 o 
   0  14   0      524.55      519.80     19.47 o 
   1  14   0        0.34       -1.65      1.65 o 
   2  14   0        3.74        1.37      1.75 o 
   3  14   0       13.67       20.40      2.74 o 
   4  14   0       86.29       86.16      4.47 o 
   5  14   0       17.21       16.11      2.52 o 
   2   0   1      227.95      219.97      2.05 o 
   4   0   1      538.13      507.20      4.07 o 
   6   0   1       92.51       83.29      1.73 o 
   8   0   1       28.97       26.61      1.10 o 
  10   0   1       37.79       38.32      1.27 o 
  12   0   1      128.23      108.24      2.18 o 
  14   0   1     2153.27     2105.05     16.47 o 
  16   0   1      178.28      183.65      3.34 o 
  18   0   1       22.75       26.52      1.88 o 
  20   0   1      124.41      130.69      4.38 o 
  22   0   1       20.66       30.12      2.68 o 
   1   1   1      126.03      133.19      0.88 o 
   2   1   1     1256.08     1291.78      6.66 o 
   3   1   1     1743.99     1978.34     10.15 o 
   4   1   1       33.30       40.75      0.83 o 
   5   1   1      217.51      199.35      2.07 o 
   6   1   1     5297.77     5771.13     27.38 o 
   7   1   1      141.97      133.95      1.35 o 
   8   1   1      691.97      665.91      4.10 o 
   9   1   1     2498.28     3016.42     15.12 o 
  10   1   1      555.34      639.03      4.31 o 
  11   1   1      657.80      770.01      4.95 o 
  12   1   1      493.58      468.14      3.58 o 
  13   1   1      253.44      233.93      2.42 o 
  14   1   1       78.89       86.52      1.59 o 
  15   1   1     1400.18     1219.98      7.64 o 
  16   1   1      332.74      292.09      3.98 o 
  17   1   1      193.17      159.42      2.41 o 
  18   1   1       29.06       29.11      1.48 o 
  19   1   1        4.36        3.22      0.89 o 
  20   1   1      460.86      487.56      5.95 o 
  21   1   1       98.46      117.55      2.90 o 
  22   1   1      407.62      459.59      6.37 o 
   1   2   1      518.56      496.31      2.73 o 
   2   2   1     1529.04     1596.22      8.27 o 
   3   2   1       72.22      104.77      1.86 o 
   4   2   1      101.31       95.84      0.96 o 
   5   2   1      799.79      743.55      4.34 o 
   6   2   1      301.12      271.14      2.00 o 
   7   2   1     3167.63     3548.25     17.34 o 
   8   2   1      126.38      120.74      1.37 o 
   9   2   1     1816.91     1951.00     10.25 o 
  10   2   1       38.76       31.59      0.84 o 
  11   2   1      430.21      453.31      3.41 o 
  12   2   1      277.71      277.13      2.59 o 
  13   2   1       39.86       39.87      1.11 o 
  14   2   1      409.00      386.96      3.59 o 
  15   2   1      951.18      877.71      6.33 o 
  16   2   1      217.33      187.08      2.55 o 
  17   2   1       26.45       19.11      1.15 o 
  18   2   1       45.40       43.10      1.63 o 
  19   2   1       21.37       23.53      1.43 o 
  20   2   1       48.18       50.57      1.98 o 
  21   2   1       34.63       39.71      2.14 o 
   1   3   1    18401.62    17808.26     83.77 o 
   2   3   1     1413.11     1448.68      7.32 o 
   3   3   1      700.77      701.98      4.55 o 
   4   3   1      315.13      296.71      2.27 o 
   5   3   1      553.25      567.17      3.57 o 
   6   3   1     3733.75     4202.05     21.23 o 
   7   3   1     1124.88     1210.56      6.93 o 
   8   3   1     2857.29     3348.65     16.63 o 
   9   3   1      456.74      469.47      3.32 o 
  10   3   1      115.28      114.54      1.47 o 
  11   3   1       37.54       36.20      0.97 o 
  12   3   1       92.48       86.91      1.44 o 
  13   3   1      245.26      235.80      2.64 o 
  14   3   1      707.41      678.96      5.21 o 
  15   3   1      196.66      189.78      2.50 o 
  16   3   1       19.94       17.12      1.53 o 
  17   3   1      271.22      242.42      3.81 o 
  18   3   1        5.56       11.34      1.06 o 
  19   3   1       13.51       12.78      1.13 o 
  20   3   1      116.11      123.92      3.25 o 
  21   3   1        3.61        3.31      1.22 o 
   1   4   1        5.02       11.04      0.41 o 
   2   4   1     1840.41     2008.63     10.49 o 
   3   4   1      449.13      390.76      2.56 o 
   4   4   1      317.46      307.77      2.31 o 
   5   4   1     1161.70     1240.50      7.39 o 
   6   4   1      534.19      568.42      4.01 o 
   7   4   1      470.12      463.28      3.52 o 
   8   4   1      144.92      149.90      1.68 o 
   9   4   1       58.36       45.98      1.01 o 
  10   4   1      816.99      821.22      5.43 o 
  11   4   1      174.06      158.87      2.68 o 
  12   4   1      270.19      271.77      2.81 o 
  13   4   1      799.96      790.56      5.73 o 
  14   4   1      601.30      605.13      5.27 o 
  15   4   1      247.74      222.91      2.94 o 
  16   4   1       16.87       16.85      1.22 o 
  17   4   1      227.90      204.59      2.98 o 
  18   4   1       22.39       26.18      1.48 o 
  19   4   1       37.60       39.19      2.31 o 
  20   4   1        6.41        3.53      1.08 o 
  21   4   1       26.46       25.86      2.11 o 
   1   5   1       97.91      122.47      1.28 o 
   2   5   1      614.57      686.68      4.09 o 
   3   5   1      574.88      527.50      3.36 o 
   4   5   1      260.21      249.98      2.01 o 
   5   5   1       62.30       49.13      0.87 o 
   6   5   1      876.21     1003.55      6.42 o 
   7   5   1       56.10       58.06      1.28 o 
   8   5   1     2512.93     2749.85     15.52 o 
   9   5   1       82.53       76.88      1.39 o 
  10   5   1      119.49      120.93      1.99 o 
  11   5   1       75.35       71.03      1.75 o 
  12   5   1       24.45       19.60      1.15 o 
  13   5   1      549.82      532.15      4.99 o 
  14   5   1       68.10       58.87      1.74 o 
  15   5   1      142.11      135.47      2.68 o 
  16   5   1       34.36       33.03      1.64 o 
  17   5   1        5.48        2.73      0.97 o 
  18   5   1       13.37       11.20      1.38 o 
  19   5   1       31.82       38.04      2.08 o 
  20   5   1        4.37        6.52      1.34 o 
   1   6   1      439.97      475.40      3.34 o 
   2   6   1     2041.55     2106.64     10.87 o 
   3   6   1      438.68      441.56      3.08 o 
   4   6   1      854.14      910.43      5.38 o 
   5   6   1     1643.87     1688.07      9.47 o 
   6   6   1       25.95       23.90      0.74 o 
   7   6   1      203.74      198.92      2.07 o 
   8   6   1      901.53      926.40      6.36 o 
   9   6   1      283.68      268.34      2.78 o 
  10   6   1      652.58      630.87      5.36 o 
  11   6   1      454.08      450.92      4.38 o 
  12   6   1       16.62       22.38      1.41 o 
  13   6   1      113.55      120.72      2.64 o 
  14   6   1       70.71       65.01      2.01 o 
  15   6   1       85.41       79.03      2.81 o 
  16   6   1      101.96       89.61      2.42 o 
  17   6   1       78.24       64.02      2.41 o 
  18   6   1       26.18       33.76      2.19 o 
  19   6   1       65.34       78.38      2.83 o 
  20   6   1        1.40       -0.02      1.08 o 
   1   7   1      169.80      167.65      1.75 o 
   2   7   1      465.42      459.56      3.30 o 
   3   7   1      121.06      152.16      1.67 o 
   4   7   1     1137.80     1246.41      7.12 o 
   5   7   1      166.98      141.10      1.64 o 
   6   7   1      353.07      329.42      2.75 o 
   7   7   1       41.41       36.77      0.97 o 
   8   7   1       30.64       33.48      0.96 o 
   9   7   1       17.97       12.89      0.86 o 
  10   7   1      499.40      478.76      4.60 o 
  11   7   1       13.10        8.92      0.99 o 
  12   7   1      331.20      311.69      4.02 o 
  13   7   1       23.02       22.01      1.53 o 
  14   7   1      205.51      210.35      3.99 o 
  15   7   1      118.83      107.31      2.78 o 
  16   7   1       47.78       49.29      2.20 o 
  17   7   1       25.46       27.02      1.85 o 
  18   7   1       81.79       78.05      2.78 o 
  19   7   1       13.85       20.63      1.84 o 
   1   8   1      104.67      126.63      1.60 o 
   2   8   1      979.39      997.56      6.07 o 
   3   8   1       40.15       41.98      1.01 o 
   4   8   1      889.50      911.64      5.72 o 
   5   8   1        5.32        6.55      0.64 o 
   6   8   1      233.83      247.55      2.61 o 
   7   8   1      491.56      487.07      4.60 o 
   8   8   1        3.66        3.30      0.84 o 
   9   8   1      112.54      112.89      1.97 o 
  10   8   1      158.64      166.54      3.88 o 
  11   8   1       37.35       36.52      1.63 o 
  12   8   1      419.78      406.79      4.86 o 
  13   8   1      130.25      124.28      2.67 o 
  14   8   1        6.89        4.00      1.10 o 
  15   8   1       51.59       43.43      2.62 o 
  16   8   1       23.14       20.29      1.67 o 
  17   8   1        2.48        1.11      1.08 o 
  18   8   1        6.81        5.28      1.28 o 
   1   9   1       32.77       30.20      0.95 o 
   2   9   1      150.38      141.38      1.81 o 
   3   9   1       79.39       83.42      1.58 o 
   4   9   1      196.66      196.47      2.90 o 
   5   9   1       71.27       66.90      1.44 o 
   6   9   1     1003.27     1012.15      7.25 o 
   7   9   1      264.53      272.88      3.13 o 
   8   9   1      463.23      452.33      4.77 o 
   9   9   1       78.71       79.47      2.11 o 
  10   9   1      974.58     1000.56      8.61 o 
  11   9   1       88.92       77.52      2.26 o 
  12   9   1       57.85       59.38      2.29 o 
  13   9   1      113.54      114.37      3.15 o 
  14   9   1      167.58      172.17      3.59 o 
  15   9   1       93.88       97.74      3.02 o 
  16   9   1       44.43       51.84      2.46 o 
  17   9   1       15.04       11.80      1.68 o 
   1  10   1        6.12        7.54      0.72 o 
   2  10   1       15.22       18.10      0.93 o 
   3  10   1      119.71      117.49      1.89 o 
   4  10   1      430.80      424.79      3.85 o 
   5  10   1      833.09      838.01      6.87 o 
   6  10   1       84.48       86.40      1.99 o 
   7  10   1       77.73       77.85      2.06 o 
   8  10   1       29.50       32.63      1.60 o 
   9  10   1       43.24       48.68      1.89 o 
  10  10   1      483.42      480.81      6.57 o 
  11  10   1      472.24      470.45      6.01 o 
  12  10   1       85.89       84.74      2.72 o 
  13  10   1      396.35      394.17      5.63 o 
  14  10   1      116.33      119.50      3.32 o 
  15  10   1        0.94        0.94      1.32 o 
   1  11   1       67.68       65.45      1.68 o 
   2  11   1       97.40       94.07      2.07 o 
   3  11   1       34.48       36.31      1.49 o 
   4  11   1      534.98      544.07      5.29 o 
   5  11   1       20.65       23.07      1.31 o 
   6  11   1      263.37      260.09      3.78 o 
   7  11   1       29.16       29.19      1.69 o 
   8  11   1      485.56      504.89      5.70 o 
   9  11   1       58.50       61.91      2.32 o 
  10  11   1      106.00      101.91      2.86 o 
  11  11   1       84.47       92.02      2.87 o 
  12  11   1      124.25      124.57      3.24 o 
  13  11   1       83.06       82.56      2.92 o 
  14  11   1       16.60       20.85      2.41 o 
   1  12   1       88.50       90.88      2.33 o 
   2  12   1       62.25       63.50      2.24 o 
   3  12   1      118.26      123.55      2.67 o 
   4  12   1       63.74       60.00      2.09 o 
   5  12   1      682.28      706.98      7.58 o 
   6  12   1       25.03       29.62      1.81 o 
   7  12   1        0.39        0.08      0.99 o 
   8  12   1      153.38      145.01      5.69 o 
   9  12   1       76.75       78.18      2.69 o 
  10  12   1       50.72       48.09      2.32 o 
  11  12   1       67.26       75.81      2.81 o 
  12  12   1       17.30       15.37      1.62 o 
   1  13   1       39.33       42.70      2.07 o 
   2  13   1       66.95       73.53      2.55 o 
   3  13   1       33.11       35.22      1.97 o 
   4  13   1      246.22      248.40      4.68 o 
   5  13   1       36.94       37.31      2.26 o 
   6  13   1       10.87       10.86      1.72 o 
   7  13   1        0.46        0.62      1.18 o 
   8  13   1       13.16       14.16      1.68 o 
   9  13   1       12.71       14.37      1.72 o 
   1  14   1       82.54       89.68      2.90 o 
   2  14   1        7.12        7.01      1.46 o 
   3  14   1       41.13       41.90      2.42 o 
   4  14   1       99.93      102.64      3.77 o 
   5  14   1       50.27       51.75      2.95 o 
   0   0   2     6251.77     6702.89     77.29 o 
   2   0   2     4863.08     5124.81     34.22 o 
   4   0   2     1885.13     2075.13     14.43 o 
   6   0   2      733.34      746.74      6.03 o 
   8   0   2      276.23      306.23      3.33 o 
  10   0   2       21.82       19.43      1.01 o 
  12   0   2      357.42      331.31      4.07 o 
  14   0   2     2379.12     2383.27     19.64 o 
  16   0   2      815.68      766.56      8.78 o 
  18   0   2      446.74      396.01      6.10 o 
  20   0   2       70.62       77.81      3.47 o 
   0   1   2      900.48     1039.18      8.13 o 
   1   1   2     3333.91     3347.95     21.56 o 
   2   1   2    15114.06    14924.66     77.44 o 
   3   1   2     1999.50     2095.51     10.24 o 
   4   1   2      479.79      378.93      2.52 o 
   5   1   2       81.06       72.90      1.12 o 
   6   1   2     1847.97     2144.09     10.75 o 
   7   1   2      282.66      314.58      2.47 o 
   8   1   2      429.69      410.02      2.88 o 
   9   1   2      621.87      630.87      4.06 o 
  10   1   2      361.95      379.00      2.92 o 
  11   1   2       96.33       88.77      1.35 o 
  12   1   2      668.37      659.36      4.77 o 
  13   1   2       39.71       34.26      1.12 o 
  14   1   2       30.42       30.74      1.16 o 
  15   1   2       75.83       63.48      1.68 o 
  16   1   2       69.84       68.01      1.65 o 
  17   1   2      130.68      116.64      2.21 o 
  18   1   2        5.42        5.16      0.87 o 
  19   1   2      287.20      281.77      3.90 o 
  20   1   2       24.11       27.91      1.69 o 
  21   1   2       12.31       11.11      1.39 o 
   0   2   2    61680.31    47235.01   3595.52 o 
   1   2   2     2284.53     2399.24     12.16 o 
   2   2   2     1753.79     1896.75     10.26 o 
   3   2   2      162.34      140.63      1.26 o 
   4   2   2      696.79      806.68      5.10 o 
   5   2   2      344.40      276.58      2.19 o 
   6   2   2     2846.57     3133.79     16.08 o 
   7   2   2     1458.05     1569.49      8.25 o 
   8   2   2     1780.74     1993.80     10.34 o 
   9   2   2     1684.58     1919.08     10.12 o 
  10   2   2        2.59        1.42      0.45 o 
  11   2   2       22.62       17.79      0.74 o 
  12   2   2      557.60      567.99      4.10 o 
  13   2   2      447.39      412.65      3.65 o 
  14   2   2      196.61      224.70      2.64 o 
  15   2   2      405.06      366.49      3.68 o 
  16   2   2      320.96      340.37      3.55 o 
  17   2   2       94.08       91.52      1.91 o 
  18   2   2        8.85       10.34      1.06 o 
  19   2   2       53.02       59.60      3.21 o 
  20   2   2       58.11       66.40      2.37 o 
  21   2   2      204.14      216.65      4.20 o 
   0   3   2    38909.59    35087.72    451.47 o 
   1   3   2     5757.55     6250.19     28.44 o 
   2   3   2     3704.63     3861.64     20.28 o 
   3   3   2     2268.07     2340.93     12.71 o 
   4   3   2      237.58      229.32      1.92 o 
   5   3   2     2337.36     2435.10     13.34 o 
   6   3   2      767.31      868.23      5.49 o 
   7   3   2      990.15     1042.47      6.84 o 
   8   3   2     1237.11     1298.24      7.47 o 
   9   3   2      360.63      363.54      2.87 o 
  10   3   2      438.91      439.17      3.25 o 
  11   3   2       43.98       34.24      1.04 o 
  12   3   2      158.67      139.00      1.93 o 
  13   3   2      937.93      865.61      6.33 o 
  14   3   2      268.34      286.87      3.06 o 
  15   3   2      169.47      138.35      2.15 o 
  16   3   2        0.70       -0.61      0.61 o 
  17   3   2       12.75       13.74      1.08 o 
  18   3   2       37.10       39.51      1.68 o 
  19   3   2       26.09       27.32      1.79 o 
  20   3   2      140.72      161.50      3.53 o 
  21   3   2       84.31       99.10      3.08 o 
   0   4   2     5606.57     6082.10     40.74 o 
   1   4   2       68.97       71.48      1.52 o 
   2   4   2     2432.60     2633.97     13.63 o 
   3   4   2      210.88      164.46      1.56 o 
   4   4   2     1790.15     1975.01     11.08 o 
   5   4   2      137.23      136.04      1.51 o 
   6   4   2       99.96      111.72      1.36 o 
   7   4   2      453.78      526.35      3.95 o 
   8   4   2      450.02      456.32      3.62 o 
   9   4   2      111.77       98.53      1.32 o 
  10   4   2      301.96      300.05      2.95 o 
  11   4   2     1315.20     1324.27      9.01 o 
  12   4   2      370.52      378.45      3.60 o 
  13   4   2      249.99      247.08      2.90 o 
  14   4   2       68.34       65.11      1.62 o 
  15   4   2     1063.01     1040.17      7.63 o 
  16   4   2       31.73       29.27      1.54 o 
  17   4   2      188.16      172.62      3.38 o 
  18   4   2       86.04       88.46      2.91 o 
  19   4   2        8.95       13.32      1.66 o 
  20   4   2        0.48       -1.16      1.16 o 
  21   4   2      172.64      198.77      4.45 o 
   0   5   2     3006.82     2942.51     20.59 o 
   1   5   2      173.42      150.87      1.50 o 
   2   5   2      390.54      389.53      3.17 o 
   3   5   2      409.02      440.73      2.94 o 
   4   5   2      174.59      171.12      1.67 o 
   5   5   2      294.87      292.73      2.26 o 
   6   5   2     1061.23     1047.49      6.66 o 
   7   5   2      180.20      173.46      2.45 o 
   8   5   2      310.36      309.95      2.81 o 
   9   5   2      326.13      316.93      3.28 o 
  10   5   2      161.02      167.08      3.25 o 
  11   5   2      853.44      818.07      6.02 o 
  12   5   2      112.15       99.42      1.95 o 
  13   5   2      761.34      767.46      6.41 o 
  14   5   2      471.19      464.77      4.71 o 
  15   5   2      521.70      501.20      5.43 o 
  16   5   2        0.36        1.14      0.94 o 
  17   5   2      137.14      151.82      3.29 o 
  18   5   2       17.46       14.49      1.59 o 
  19   5   2      355.88      376.54      5.50 o 
  20   5   2       10.55       12.68      1.56 o 
   0   6   2      753.32      814.30      6.88 o 
   1   6   2      273.94      245.25      2.06 o 
   2   6   2       64.49       44.43      0.84 o 
   3   6   2     1285.60     1360.00      7.76 o 
   4   6   2      354.82      349.39      2.62 o 
   5   6   2       76.61       75.99      1.09 o 
   6   6   2       62.83       76.33      1.12 o 
   7   6   2     1100.99     1072.64      6.59 o 
   8   6   2       71.65       65.14      1.50 o 
   9   6   2     1284.17     1336.02      9.23 o 
  10   6   2        5.11        4.41      0.76 o 
  11   6   2      639.33      633.52      5.52 o 
  12   6   2      377.21      336.41      3.79 o 
  13   6   2     1271.71     1313.93     10.53 o 
  14   6   2       15.76       10.25      1.21 o 
  15   6   2       19.10       13.48      1.34 o 
  16   6   2      189.62      174.69      4.57 o 
  17   6   2        1.21        1.75      1.01 o 
  18   6   2      123.69      135.81      3.28 o 
  19   6   2       26.61       27.16      2.10 o 
   0   7   2      617.04      616.76      5.76 o 
   1   7   2      299.88      316.53      2.56 o 
   2   7   2       84.71       81.16      1.19 o 
   3   7   2       26.41       26.07      0.75 o 
   4   7   2      245.68      280.39      2.63 o 
   5   7   2      119.10      104.48      1.66 o 
   6   7   2       31.53       29.72      1.00 o 
   7   7   2      491.57      533.32      4.44 o 
   8   7   2       86.33       75.44      1.57 o 
   9   7   2      461.15      458.02      4.15 o 
  10   7   2      520.12      528.33      4.91 o 
  11   7   2      559.16      542.95      5.12 o 
  12   7   2      117.65      126.01      2.79 o 
  13   7   2      362.26      377.91      5.01 o 
  14   7   2       27.42       25.29      1.65 o 
  15   7   2        9.91       12.23      1.45 o 
  16   7   2       63.43       61.72      2.44 o 
  17   7   2       51.67       44.98      2.23 o 
  18   7   2        3.27        3.61      1.20 o 
  19   7   2       96.19      101.45      3.17 o 
   0   8   2      905.75      898.20      7.91 o 
   1   8   2      116.70      103.74      1.45 o 
   2   8   2       25.51       27.53      0.85 o 
   3   8   2      192.29      179.76      2.12 o 
   4   8   2      154.86      142.29      1.91 o 
   5   8   2      481.90      436.38      3.66 o 
   6   8   2      949.68      932.00      6.70 o 
   7   8   2      964.41      987.22      7.79 o 
   8   8   2        7.72        8.04      0.87 o 
   9   8   2      558.18      568.92      4.93 o 
  10   8   2       83.02       83.53      1.81 o 
  11   8   2       21.35       19.79      1.32 o 
  12   8   2       17.96       17.94      1.45 o 
  13   8   2        6.16        7.66      1.16 o 
  14   8   2       23.73       21.83      1.61 o 
  15   8   2        5.92        6.85      1.35 o 
  16   8   2      298.94      273.42      4.66 o 
  17   8   2       23.20       23.49      1.95 o 
  18   8   2        4.72        7.55      1.39 o 
   0   9   2       66.11       74.11      2.26 o 
   1   9   2      103.85      107.52      1.70 o 
   2   9   2       14.89       17.74      0.90 o 
   3   9   2       53.93       55.87      1.32 o 
   4   9   2      607.10      606.25      4.70 o 
   5   9   2      198.90      205.43      2.64 o 
   6   9   2      376.91      370.73      3.74 o 
   7   9   2      207.35      212.16      2.77 o 
   8   9   2       16.49       19.13      1.09 o 
   9   9   2       34.22       35.20      1.37 o 
  10   9   2      490.35      478.86      5.78 o 
  11   9   2       38.59       37.49      1.89 o 
  12   9   2       21.96       21.22      1.70 o 
  13   9   2      222.11      201.74      3.87 o 
  14   9   2      157.42      155.23      3.46 o 
  15   9   2       52.23       59.58      2.53 o 
  16   9   2       25.42       22.09      1.87 o 
  17   9   2       12.57       14.19      1.64 o 
   0  10   2       91.24       92.43      2.56 o 
   1  10   2      249.58      251.52      3.00 o 
   2  10   2       47.61       48.08      1.43 o 
   3  10   2      415.04      413.71      3.79 o 
   4  10   2       86.48       84.80      1.78 o 
   5  10   2      116.13      124.18      2.38 o 
   6  10   2       25.91       23.21      1.18 o 
   7  10   2      343.92      331.20      3.95 o 
   8  10   2       53.53       53.80      1.92 o 
   9  10   2       79.85       78.91      2.43 o 
  10  10   2       36.02       34.40      1.87 o 
  11  10   2      313.79      322.00      4.88 o 
  12  10   2      154.28      149.37      3.38 o 
  13  10   2      535.27      528.48      6.73 o 
  14  10   2       13.21       16.88      1.62 o 
  15  10   2       24.80       18.43      1.69 o 
   0  11   2      165.13      171.37      3.64 o 
   1  11   2      101.55      108.45      2.05 o 
   2  11   2        7.06        7.73      0.86 o 
   3  11   2        9.97        9.51      0.99 o 
   4  11   2      147.33      137.17      2.93 o 
   5  11   2       52.82       51.75      1.89 o 
   6  11   2      121.95      116.83      2.56 o 
   7  11   2      252.69      253.37      3.79 o 
   8  11   2       46.39       48.55      2.13 o 
   9  11   2      256.23      249.07      4.20 o 
  10  11   2        8.38        9.91      1.27 o 
  11  11   2      438.55      451.89      6.09 o 
  12  11   2      334.51      341.75      5.34 o 
  13  11   2      237.62      247.76      4.60 o 
   0  12   2      525.11      515.35      8.01 o 
   1  12   2       73.58       71.56      2.43 o 
   2  12   2       55.01       58.05      2.17 o 
   3  12   2       85.10       92.54      2.40 o 
   4  12   2      129.54      136.29      3.22 o 
   5  12   2       82.91       73.40      2.47 o 
   6  12   2       32.24       32.25      2.02 o 
   7  12   2       16.28       16.40      1.63 o 
   8  12   2       42.04       44.34      2.39 o 
   9  12   2       75.35       81.73      4.25 o 
  10  12   2      162.86      168.01      4.43 o 
  11  12   2      322.38      336.56      5.93 o 
   0  13   2      622.59      629.92     11.09 o 
   1  13   2      273.62      263.90      4.39 o 
   2  13   2      364.94      363.71      5.23 o 
   3  13   2        7.83        8.38      1.28 o 
   4  13   2       16.83       14.50      1.50 o 
   5  13   2        5.76        8.03      1.40 o 
   6  13   2        3.21        1.46      1.21 o 
   7  13   2      506.28      507.74      7.20 o 
   8  13   2       13.38       13.06      2.06 o 
   9  13   2       21.64       22.12      1.91 o 
   0  14   2      242.11      260.42      7.77 o 
   1  14   2      165.26      164.57      3.97 o 
   2  14   2      274.51      279.82      5.74 o 
   3  14   2       56.92       64.19      3.14 o 
   4  14   2        4.59        0.62      1.32 o 
   2   0   3      570.30      573.32      4.94 o 
   4   0   3      594.82      573.83      4.71 o 
   6   0   3     2747.88     3066.08     21.30 o 
   8   0   3     1486.83     1767.44     13.17 o 
  10   0   3      125.57      103.03      1.96 o 
  12   0   3      257.02      263.32      3.55 o 
  14   0   3     3563.59     3474.71     28.16 o 
  16   0   3       90.67       94.09      2.84 o 
  18   0   3       88.36       84.38      2.91 o 
  20   0   3      161.39      149.86      6.43 o 
   1   1   3     9417.12     9696.63     52.48 o 
   2   1   3     3178.30     3283.62     17.29 o 
   3   1   3     1756.37     1753.07      9.64 o 
   4   1   3      271.27      329.08      2.24 o 
   5   1   3      650.46      681.34      4.07 o 
   6   1   3     4808.36     5420.89     25.89 o 
   7   1   3       95.34       87.68      1.10 o 
   8   1   3     1053.21     1249.15      6.90 o 
   9   1   3       67.75       57.52      0.99 o 
  10   1   3      162.88      175.54      1.83 o 
  11   1   3       30.54       24.89      0.84 o 
  12   1   3     2087.30     2087.12     11.32 o 
  13   1   3      254.65      245.72      2.68 o 
  14   1   3      382.59      340.86      3.35 o 
  15   1   3      576.91      572.46      4.75 o 
  16   1   3      317.71      291.32      3.46 o 
  17   1   3       13.90       18.15      1.17 o 
  18   1   3       12.02       14.93      1.22 o 
  19   1   3       24.27       25.01      1.50 o 
  20   1   3       17.20       21.69      1.72 o 
  21   1   3       37.28       41.59      2.44 o 
   1   2   3    14979.03    15662.42     95.35 o 
   2   2   3      610.71      597.51      3.75 o 
   3   2   3     1492.76     1492.95      8.80 o 
   4   2   3      673.46      712.19      4.77 o 
   5   2   3     4331.29     4560.83     24.02 o 
   6   2   3     1576.80     1838.60     10.39 o 
   7   2   3      232.94      252.02      2.27 o 
   8   2   3      174.70      211.96      1.91 o 
   9   2   3       85.68       98.29      1.66 o 
  10   2   3      916.12      917.44      5.57 o 
  11   2   3      162.35      146.17      1.89 o 
  12   2   3       46.18       48.00      1.24 o 
  13   2   3      845.17      786.00      5.71 o 
  14   2   3      264.26      225.61      2.66 o 
  15   2   3       22.34       18.92      1.02 o 
  16   2   3       34.25       30.32      1.26 o 
  17   2   3      670.96      601.43      5.84 o 
  18   2   3       10.85       12.29      1.13 o 
  19   2   3        3.67        5.41      1.19 o 
  20   2   3       41.59       54.65      2.64 o 
  21   2   3       83.25       86.62      3.23 o 
   1   3   3     4090.17     4410.95     22.06 o 
   2   3   3     3375.17     3666.69     18.53 o 
   3   3   3       80.91       81.33      1.36 o 
   4   3   3      795.88      837.28      5.19 o 
   5   3   3      441.39      494.20      3.99 o 
   6   3   3     1278.94     1484.15      8.69 o 
   7   3   3      198.33      212.29      2.08 o 
   8   3   3      172.39      151.14      2.20 o 
   9   3   3      115.39      128.30      1.71 o 
  10   3   3      555.58      552.90      4.58 o 
  11   3   3       60.38       58.05      1.35 o 
  12   3   3      230.09      225.59      2.64 o 
  13   3   3       84.24       77.80      1.84 o 
  14   3   3       94.78       94.93      1.78 o 
  15   3   3      912.78      831.52      6.56 o 
  16   3   3        3.26        1.67      0.83 o 
  17   3   3       89.92       81.31      2.15 o 
  18   3   3        6.10       10.25      1.28 o 
  19   3   3       65.76       64.82      2.75 o 
  20   3   3       52.59       56.43      2.73 o 
  21   3   3       40.30       49.05      2.69 o 
   1   4   3     4746.55     5017.91     25.06 o 
   2   4   3     3169.33     3338.13     17.10 o 
   3   4   3     2726.42     3306.75     17.00 o 
   4   4   3     2196.76     2472.73     13.67 o 
   5   4   3     1268.88     1436.02      9.04 o 
   6   4   3       65.72       54.11      1.00 o 
   7   4   3       46.94       49.78      1.07 o 
   8   4   3       11.02       11.96      0.65 o 
   9   4   3     2019.61     2001.77     11.80 o 
  10   4   3      417.45      337.56      3.17 o 
  11   4   3      992.43     1025.25      7.04 o 
  12   4   3      102.50       90.67      1.72 o 
  13   4   3      223.22      226.75      2.98 o 
  14   4   3      272.25      248.75      3.50 o 
  15   4   3     1474.36     1407.24     14.07 o 
  16   4   3      289.92      245.43      3.69 o 
  17   4   3       42.80       39.22      1.94 o 
  18   4   3      129.26      132.43      3.57 o 
  19   4   3        6.85       10.98      1.57 o 
  20   4   3      132.13      150.61      3.88 o 
   1   5   3     1855.63     2075.58     10.62 o 
   2   5   3      402.13      423.26      3.09 o 
   3   5   3       52.53       70.51      1.09 o 
   4   5   3     3410.63     3892.01     20.03 o 
   5   5   3      196.46      187.13      2.26 o 
   6   5   3      722.45      686.96      5.22 o 
   7   5   3      316.26      345.82      3.74 o 
   8   5   3       57.46       50.46      1.35 o 
   9   5   3      862.27      857.52      7.01 o 
  10   5   3      739.20      756.68      6.02 o 
  11   5   3       93.39       84.80      2.30 o 
  12   5   3     1035.93     1003.91      7.67 o 
  13   5   3      197.25      167.89      3.87 o 
  14   5   3      644.35      599.22      6.03 o 
  15   5   3       12.64       10.42      1.11 o 
  16   5   3      117.39      125.43      2.93 o 
  17   5   3      140.71      124.86      3.01 o 
  18   5   3       40.63       41.95      2.13 o 
  19   5   3       22.40       25.77      1.86 o 
  20   5   3      185.40      213.20      4.64 o 
   1   6   3      155.89      196.34      2.10 o 
   2   6   3      594.31      624.00      4.46 o 
   3   6   3       62.91       64.19      1.12 o 
   4   6   3      169.32      161.80      1.81 o 
   5   6   3       52.83       58.22      1.95 o 
   6   6   3      204.24      219.93      2.19 o 
   7   6   3      123.12      127.71      1.88 o 
   8   6   3      177.51      208.77      2.65 o 
   9   6   3       17.02       17.36      0.99 o 
  10   6   3      116.62      115.55      2.10 o 
  11   6   3      277.41      262.13      3.53 o 
  12   6   3      372.40      314.10      3.99 o 
  13   6   3      909.72      891.13      7.87 o 
  14   6   3      216.05      204.73      3.34 o 
  15   6   3      106.77      105.68      2.76 o 
  16   6   3        0.01        1.89      0.98 o 
  17   6   3       52.07       46.43      2.23 o 
  18   6   3        9.04       11.42      1.43 o 
  19   6   3      144.42      160.16      3.70 o 
   1   7   3      134.41      121.58      1.47 o 
   2   7   3      186.52      214.66      2.21 o 
   3   7   3      227.45      242.87      2.40 o 
   4   7   3        2.83        2.15      0.50 o 
   5   7   3       81.57       85.50      1.41 o 
   6   7   3     1207.03     1227.21      8.12 o 
   7   7   3      111.35      112.85      1.87 o 
   8   7   3       84.85       76.96      1.61 o 
   9   7   3      177.83      175.34      3.25 o 
  10   7   3      202.18      202.21      3.33 o 
  11   7   3       12.54       18.73      1.43 o 
  12   7   3      638.92      598.97      6.06 o 
  13   7   3      466.96      447.35      5.63 o 
  14   7   3       21.56       21.10      1.57 o 
  15   7   3       49.39       55.65      2.29 o 
  16   7   3      108.67      110.97      2.99 o 
  17   7   3       33.09       27.76      1.88 o 
  18   7   3       27.91       34.10      2.12 o 
   1   8   3      355.75      335.35      3.03 o 
   2   8   3      125.49      128.38      1.78 o 
   3   8   3        6.53        7.12      0.64 o 
   4   8   3       48.94       44.69      1.17 o 
   5   8   3      398.99      403.71      3.80 o 
   6   8   3       22.76       27.91      1.19 o 
   7   8   3       65.79       67.91      1.59 o 
   8   8   3      326.69      308.37      3.61 o 
   9   8   3       58.60       63.36      1.78 o 
  10   8   3      592.52      566.07      5.41 o 
  11   8   3      210.06      190.89      2.98 o 
  12   8   3       77.08       63.74      2.09 o 
  13   8   3       12.31       12.23      1.34 o 
  14   8   3      165.45      188.84      3.70 o 
  15   8   3       17.45       17.79      1.57 o 
  16   8   3      104.50      105.80      3.10 o 
  17   8   3       15.13       12.77      1.58 o 
   1   9   3      130.41      117.26      1.96 o 
   2   9   3       47.27       53.49      1.42 o 
   3   9   3      202.25      191.38      2.35 o 
   4   9   3      289.07      287.41      3.16 o 
   5   9   3       21.40       20.84      1.06 o 
   6   9   3      582.36      563.09      4.91 o 
   7   9   3       68.97       69.97      1.84 o 
   8   9   3       18.12       20.35      1.20 o 
   9   9   3       62.51       57.18      1.93 o 
  10   9   3       87.57       85.17      2.31 o 
  11   9   3        2.26        2.05      0.86 o 
  12   9   3       44.77       39.87      2.02 o 
  13   9   3        2.42        3.10      1.13 o 
  14   9   3       84.16       82.02      2.88 o 
  15   9   3      108.25      113.38      3.24 o 
  16   9   3       19.47       21.43      2.01 o 
   1  10   3      231.40      237.94      2.95 o 
   2  10   3       48.83       46.94      1.46 o 
   3  10   3       28.44       30.92      1.38 o 
   4  10   3       68.67       60.78      1.75 o 
   5  10   3      455.66      466.12      4.78 o 
   6  10   3        6.63        5.91      0.87 o 
   7  10   3       21.11       29.38      1.93 o 
   8  10   3       18.86       22.24      1.32 o 
   9  10   3        0.14        3.06      0.91 o 
  10  10   3       10.33       14.24      2.04 o 
  11  10   3       11.66       11.77      1.35 o 
  12  10   3       27.21       29.73      1.93 o 
  13  10   3      331.08      347.43      5.34 o 
  14  10   3        6.56        5.35      1.67 o 
  15  10   3       84.05      100.85      3.23 o 
   1  11   3       75.45       72.25      1.81 o 
   2  11   3      428.30      426.48      4.62 o 
   3  11   3       29.30       31.11      1.47 o 
   4  11   3        5.46        6.42      0.98 o 
   5  11   3       23.98       28.09      1.55 o 
   6  11   3       63.90       65.29      2.31 o 
   7  11   3      208.72      201.17      3.74 o 
   8  11   3       29.82       35.44      2.07 o 
   9  11   3        6.62        5.71      1.30 o 
  10  11   3      107.57      107.41      2.92 o 
  11  11   3        1.93        1.57      1.09 o 
  12  11   3       17.86       19.98      1.71 o 
  13  11   3       21.53       25.73      1.89 o 
   1  12   3        8.77       11.00      1.13 o 
   2  12   3       93.89       89.47      2.39 o 
   3  12   3       79.87       77.02      2.49 o 
   4  12   3       36.31       37.88      1.97 o 
   5  12   3      109.52      103.41      2.93 o 
   6  12   3      172.49      159.48      3.41 o 
   7  12   3       57.21       60.36      2.65 o 
   8  12   3      254.78      262.82      4.95 o 
   9  12   3      269.12      266.49      5.50 o 
  10  12   3       56.24       58.78      2.83 o 
  11  12   3       56.60       51.62      2.74 o 
   1  13   3       55.69       53.68      2.87 o 
   2  13   3      164.32      170.07      3.55 o 
   3  13   3       41.89       41.52      2.13 o 
   4  13   3       56.68       53.94      2.36 o 
   5  13   3       34.05       35.71      2.07 o 
   6  13   3      210.07      213.86      4.51 o 
   7  13   3        4.15        4.02      1.37 o 
   8  13   3       61.31       64.11      3.29 o 
   1  14   3       38.34       35.65      3.00 o 
   2  14   3        9.75        9.20      1.72 o 
   0   0   4      858.68      725.13      8.10 o 
   2   0   4      786.57      821.75      6.96 o 
   4   0   4     3019.13     3065.49     23.17 o 
   6   0   4     3240.41     3620.74     25.04 o 
   8   0   4      865.64      983.16     10.64 o 
  10   0   4      308.87      355.55      4.01 o 
  12   0   4      168.80      191.86      3.72 o 
  14   0   4       17.22       14.66      1.41 o 
  16   0   4      138.36      140.04      3.94 o 
  18   0   4        9.06        8.97      1.61 o 
  20   0   4        8.34        7.33      1.65 o 
   0   1   4      113.16      112.36      1.68 o 
   1   1   4       12.09        8.28      0.39 o 
   2   1   4      493.37      500.99      3.28 o 
   3   1   4     1091.23     1001.08      6.28 o 
   4   1   4       35.91       36.86      1.20 o 
   5   1   4     1829.20     1868.81      9.96 o 
   6   1   4       92.31      110.86      1.29 o 
   7   1   4       98.57       96.30      1.20 o 
   8   1   4      252.05      253.56      2.12 o 
   9   1   4       19.40       16.18      0.68 o 
  10   1   4       11.66       10.93      0.60 o 
  11   1   4      617.28      582.94      4.24 o 
  12   1   4     2206.08     2237.34     12.69 o 
  13   1   4      671.15      640.22      4.91 o 
  14   1   4       42.52       27.02      1.12 o 
  15   1   4      236.17      239.64      3.74 o 
  16   1   4      200.18      173.68      2.83 o 
  17   1   4        3.11        4.19      0.89 o 
  18   1   4      146.69      147.69      3.00 o 
  19   1   4       10.53       17.19      1.44 o 
  20   1   4      140.09      165.28      3.63 o 
  21   1   4       80.21       89.06      3.30 o 
   0   2   4      212.21      194.73      2.46 o 
   1   2   4     3801.45     3942.58     19.82 o 
   2   2   4      795.00      824.76      5.11 o 
   3   2   4      420.28      502.16      3.61 o 
   4   2   4       25.17       27.43      0.69 o 
   5   2   4      526.91      568.01      3.88 o 
   6   2   4      160.48      164.95      1.69 o 
   7   2   4      124.72       98.71      1.33 o 
   8   2   4       37.45       45.70      1.00 o 
   9   2   4      162.81      158.69      1.89 o 
  10   2   4       89.33       76.90      1.40 o 
  11   2   4      775.40      765.64      5.34 o 
  12   2   4      180.03      175.78      2.21 o 
  13   2   4     3391.62     3472.96     18.87 o 
  14   2   4       75.34       66.41      1.66 o 
  15   2   4       50.08       46.90      1.52 o 
  16   2   4       64.65       57.52      2.01 o 
  17   2   4       84.46       69.26      2.21 o 
  18   2   4      285.65      305.12      4.35 o 
  19   2   4      114.49      127.14      3.12 o 
  20   2   4       13.32       19.60      1.84 o 
  21   2   4       79.27       97.75      3.45 o 
   0   3   4      790.31      779.50      6.99 o 
   1   3   4      208.27      208.32      1.79 o 
   2   3   4     1491.52     1577.36      8.17 o 
   3   3   4     1125.85     1114.04      6.38 o 
   4   3   4        5.98        6.01      0.40 o 
   5   3   4       32.50       30.94      0.85 o 
   6   3   4       67.41       74.90      1.11 o 
   7   3   4      104.59       88.54      1.27 o 
   8   3   4      113.87      118.56      1.77 o 
   9   3   4       11.37       14.01      0.98 o 
  10   3   4       46.06       47.64      1.23 o 
  11   3   4     1027.94      990.74      6.82 o 
  12   3   4      287.45      230.84      2.91 o 
  13   3   4     2206.79     2230.64     14.37 o 
  14   3   4      600.09      597.70      5.88 o 
  15   3   4        8.43        8.49      1.03 o 
  16   3   4       67.61       72.75      2.14 o 
  17   3   4      333.65      334.66      4.93 o 
  18   3   4        9.15        9.14      1.27 o 
  19   3   4      558.68      591.32      7.67 o 
  20   3   4        9.01        8.89      1.69 o 
   0   4   4     5007.28     5146.77     39.83 o 
   1   4   4      408.89      467.07      3.24 o 
   2   4   4      459.34      567.99      3.77 o 
   3   4   4     2597.71     2859.37     14.95 o 
   4   4   4      109.19       80.60      1.10 o 
   5   4   4      314.51      308.01      2.83 o 
   6   4   4      907.75      975.36      7.30 o 
   7   4   4      312.21      303.25      2.68 o 
   8   4   4       17.25       14.53      0.68 o 
   9   4   4      179.01      184.68      2.14 o 
  10   4   4      136.16      126.98      2.25 o 
  11   4   4      877.12      845.11      7.12 o 
  12   4   4      497.84      455.01      4.82 o 
  13   4   4      273.04      269.88      3.64 o 
  14   4   4        2.11        1.33      0.81 o 
  15   4   4       13.80       12.88      1.16 o 
  16   4   4       72.11       71.89      2.21 o 
  17   4   4       21.69       23.73      1.60 o 
  18   4   4       34.28       28.39      1.99 o 
  19   4   4       28.09       25.82      2.01 o 
  20   4   4       91.75      107.85      3.95 o 
   0   5   4    14377.78    15198.33    109.67 o 
   1   5   4     1890.10     2040.11     11.10 o 
   2   5   4      192.08      193.15      1.90 o 
   3   5   4       74.52       68.38      1.48 o 
   4   5   4      217.55      223.16      2.09 o 
   5   5   4       15.35       21.54      0.81 o 
   6   5   4      191.87      193.15      2.30 o 
   7   5   4     1631.06     1794.74     11.43 o 
   8   5   4      469.71      466.99      4.17 o 
   9   5   4      238.97      218.04      3.00 o 
  10   5   4       13.82       11.11      0.98 o 
  11   5   4      388.05      356.25      4.17 o 
  12   5   4       30.92       23.45      1.33 o 
  13   5   4       21.16       29.80      1.50 o 
  14   5   4      309.71      317.02      4.19 o 
  15   5   4       15.16       16.57      1.29 o 
  16   5   4       40.03       42.75      1.88 o 
  17   5   4       35.63       36.95      2.00 o 
  18   5   4       75.60       79.23      2.71 o 
  19   5   4        5.58        5.27      1.45 o 
   0   6   4     4784.57     5200.53     35.71 o 
   1   6   4     1447.93     1592.67      9.33 o 
   2   6   4     2260.62     2396.57     13.02 o 
   3   6   4      247.19      257.40      2.40 o 
   4   6   4      420.68      462.06      4.30 o 
   5   6   4      350.08      316.86      2.76 o 
   6   6   4      344.88      337.37      3.20 o 
   7   6   4      155.05      144.45      2.25 o 
   8   6   4      908.74      906.09      7.46 o 
   9   6   4      277.66      264.15      3.47 o 
  10   6   4      143.96      134.33      2.50 o 
  11   6   4       48.11       39.20      1.72 o 
  12   6   4       32.02       26.31      1.44 o 
  13   6   4      101.17      101.44      2.59 o 
  14   6   4       15.07       15.99      1.40 o 
  15   6   4      358.54      359.78      5.04 o 
  16   6   4       78.30       90.02      2.76 o 
  17   6   4       59.06       60.30      2.48 o 
  18   6   4        4.36        5.30      1.23 o 
  19   6   4       20.67       18.89      1.87 o 
   0   7   4      451.27      425.41      4.47 o 
   1   7   4      148.76      141.31      1.78 o 
   2   7   4      777.23      845.38      5.63 o 
   3   7   4      106.14       92.08      1.64 o 
   4   7   4      537.15      550.78      4.15 o 
   5   7   4      719.49      748.39      5.59 o 
   6   7   4       55.42       48.81      1.46 o 
   7   7   4      308.55      278.49      3.29 o 
   8   7   4       32.16       26.42      1.26 o 
   9   7   4      784.50      771.59      6.49 o 
  10   7   4      361.21      340.08      4.21 o 
  11   7   4      399.44      382.62      4.58 o 
  12   7   4       79.42       74.67      2.15 o 
  13   7   4       22.39       26.27      1.53 o 
  14   7   4       48.74       50.77      2.21 o 
  15   7   4       10.00       17.11      1.51 o 
  16   7   4        5.60        6.88      1.26 o 
  17   7   4      136.22      138.87      3.41 o 
  18   7   4        1.51        0.69      1.11 o 
   0   8   4      121.87      131.31      2.78 o 
   1   8   4       11.72       11.07      0.81 o 
   2   8   4       49.06       46.00      1.18 o 
   3   8   4      195.59      192.68      2.26 o 
   4   8   4      202.31      182.85      2.44 o 
   5   8   4      155.09      162.48      2.61 o 
   6   8   4       22.07       25.36      1.21 o 
   7   8   4      191.65      181.43      2.72 o 
   8   8   4       15.72       11.95      1.21 o 
   9   8   4       12.52       13.25      1.04 o 
  10   8   4       84.91       88.02      2.10 o 
  11   8   4        2.10        2.80      0.81 o 
  12   8   4      113.77      105.47      2.32 o 
  13   8   4      238.18      238.80      4.12 o 
  14   8   4       47.06       53.29      2.31 o 
  15   8   4      212.57      201.06      3.98 o 
  16   8   4      241.96      249.77      4.56 o 
  17   8   4       41.62       42.88      2.44 o 
   0   9   4     2126.31     2148.44     20.42 o 
   1   9   4      124.88      119.43      2.01 o 
   2   9   4      104.93      108.65      2.54 o 
   3   9   4        9.67        8.87      0.90 o 
   4   9   4      497.80      479.25      5.08 o 
   5   9   4      203.82      189.86      3.98 o 
   6   9   4        2.58        1.51      0.73 o 
   7   9   4      488.17      495.42      5.30 o 
   8   9   4       51.88       46.10      1.96 o 
   9   9   4      147.94      145.68      3.23 o 
  10   9   4      224.63      219.51      3.30 o 
  11   9   4        8.53        9.17      1.05 o 
  12   9   4      110.56      109.22      2.66 o 
  13   9   4       30.76       34.68      1.82 o 
  14   9   4       28.00       30.10      1.96 o 
  15   9   4       13.33       13.37      1.53 o 
  16   9   4       72.71       85.56      3.30 o 
   0  10   4     1882.78     1911.60     17.23 o 
   1  10   4      823.76      794.87      6.31 o 
   2  10   4      347.43      352.92      4.31 o 
   3  10   4       55.35       56.69      1.87 o 
   4  10   4       23.06       26.31      1.45 o 
   5  10   4       40.62       37.41      1.67 o 
   6  10   4      587.22      555.81      6.63 o 
   7  10   4       82.74       73.62      2.44 o 
   8  10   4       50.61       47.73      1.77 o 
   9  10   4       77.88       77.64      2.28 o 
  10  10   4        1.12        0.96      0.82 o 
  11  10   4        6.57        3.69      1.13 o 
  12  10   4        9.21       12.95      1.48 o 
  13  10   4       29.33       27.28      1.89 o 
  14  10   4       10.21       10.84      1.47 o 
   0  11   4      154.14      148.91      4.06 o 
   1  11   4      600.35      605.80      6.22 o 
   2  11   4      835.64      826.34      7.65 o 
   3  11   4       28.00       26.17      1.51 o 
   4  11   4       14.51       11.60      1.18 o 
   5  11   4      207.30      208.47      3.48 o 
   6  11   4       14.17       13.06      1.33 o 
   7  11   4      158.69      165.85      3.47 o 
   8  11   4       47.28       44.21      2.13 o 
   9  11   4       13.08       16.85      1.53 o 
  10  11   4       43.30       40.53      2.78 o 
  11  11   4       57.94       52.88      2.67 o 
  12  11   4        0.88        1.98      1.29 o 
   0  12   4      265.00      268.18      6.70 o 
   1  12   4       53.42       55.23      2.24 o 
   2  12   4      256.89      243.54      4.21 o 
   3  12   4       25.56       27.88      1.72 o 
   4  12   4       37.39       35.79      1.80 o 
   5  12   4       81.46       74.36      2.80 o 
   6  12   4       32.49       31.05      1.93 o 
   7  12   4       29.52       29.77      1.92 o 
   8  12   4       70.18       65.41      2.83 o 
   9  12   4       53.19       58.95      2.81 o 
  10  12   4       12.52       16.63      1.82 o 
   0  13   4       19.09       14.59      2.45 o 
   1  13   4       16.14       14.09      1.82 o 
   2  13   4       65.16       64.78      4.22 o 
   3  13   4       16.45       13.51      1.66 o 
   4  13   4       55.31       62.55      2.53 o 
   5  13   4       27.55       27.37      2.15 o 
   6  13   4       11.56       14.06      1.55 o 
   7  13   4       77.63       84.17      3.20 o 
   2   0   5     2129.29     2368.05     18.30 o 
   4   0   5     4061.01     4346.83     32.54 o 
   6   0   5     6141.48     6940.63     51.21 o 
   8   0   5      712.53      858.53      7.34 o 
  10   0   5     4242.90     4334.08     30.43 o 
  12   0   5     1026.73     1003.91     10.00 o 
  14   0   5       27.72       27.02      1.99 o 
  16   0   5      450.60      433.76      7.29 o 
  18   0   5       74.75       80.66      3.50 o 
  20   0   5       37.74       40.69      3.52 o 
   1   1   5      226.63      184.25      1.74 o 
   2   1   5     1771.80     1985.53     11.69 o 
   3   1   5       20.25       50.65      1.06 o 
   4   1   5      852.96      941.63      6.38 o 
   5   1   5      631.09      732.85      5.48 o 
   6   1   5      893.09      976.72      6.05 o 
   7   1   5      471.78      479.67      3.39 o 
   8   1   5       43.87       39.31      0.87 o 
   9   1   5      570.04      554.60      3.93 o 
  10   1   5      107.78       90.24      1.58 o 
  11   1   5      473.71      481.62      3.88 o 
  12   1   5     1205.82     1162.40      7.95 o 
  13   1   5      241.44      222.62      3.00 o 
  14   1   5        6.59        5.50      0.89 o 
  15   1   5       56.87       61.99      2.01 o 
  16   1   5      584.14      518.50      5.72 o 
  17   1   5       16.43       14.47      1.29 o 
  18   1   5       25.57       30.74      1.85 o 
  19   1   5        3.77        5.08      1.21 o 
  20   1   5       53.81       66.39      2.70 o 
   1   2   5      510.30      582.83      3.73 o 
   2   2   5     1302.99     1376.20      8.09 o 
   3   2   5     3154.26     3649.56     20.66 o 
   4   2   5     1990.41     2328.73     12.98 o 
   5   2   5      883.04      935.77      5.94 o 
   6   2   5      636.81      680.86      4.66 o 
   7   2   5       39.87       36.01      0.87 o 
   8   2   5      365.88      409.83      3.32 o 
   9   2   5       37.86       30.00      0.93 o 
  10   2   5      301.46      272.25      3.01 o 
  11   2   5       12.99       15.37      0.94 o 
  12   2   5       22.86       20.41      1.10 o 
  13   2   5     1327.00     1321.11      9.43 o 
  14   2   5      104.28      100.08      2.06 o 
  15   2   5        3.80        1.47      0.91 o 
  16   2   5       10.91       10.93      1.40 o 
  17   2   5      100.41       90.88      2.93 o 
  18   2   5      101.02      110.90      3.22 o 
  19   2   5       32.58       33.80      2.19 o 
  20   2   5       99.56      113.65      4.21 o 
   1   3   5       60.03       63.97      0.98 o 
   2   3   5      150.46      156.88      1.58 o 
   3   3   5      480.51      476.90      3.48 o 
   4   3   5      543.16      576.77      4.05 o 
   5   3   5     1232.61     1223.83      7.47 o 
   6   3   5       33.65       28.24      0.93 o 
   7   3   5      145.16      134.76      1.85 o 
   8   3   5      115.90      106.86      1.72 o 
   9   3   5      785.79      761.30      5.86 o 
  10   3   5       44.98       39.87      1.33 o 
  11   3   5       64.76       62.64      1.59 o 
  12   3   5        0.51        1.30      0.75 o 
  13   3   5      156.15      156.92      2.73 o 
  14   3   5      227.63      219.74      4.08 o 
  15   3   5      462.41      438.44      5.02 o 
  16   3   5       51.61       49.30      2.08 o 
  17   3   5       74.40       66.03      2.73 o 
  18   3   5        3.25        1.43      1.13 o 
  19   3   5       90.32      123.84      3.56 o 
  20   3   5       15.04       22.26      2.14 o 
   1   4   5     3531.50     3919.66     21.14 o 
   2   4   5       83.22       87.51      1.12 o 
   3   4   5      732.43      814.01      5.49 o 
   4   4   5       12.50       10.71      0.61 o 
   5   4   5      307.37      315.00      3.33 o 
   6   4   5       48.47       32.98      1.18 o 
   7   4   5      329.03      336.77      3.63 o 
   8   4   5      456.33      370.74      4.08 o 
   9   4   5      115.36      104.27      2.03 o 
  10   4   5      253.53      268.34      3.42 o 
  11   4   5       13.92       10.39      1.01 o 
  12   4   5       78.07       67.35      1.91 o 
  13   4   5     1466.47     1396.32     10.80 o 
  14   4   5       45.83       37.98      1.68 o 
  15   4   5       78.55       74.81      2.20 o 
  16   4   5      137.08      140.28      2.88 o 
  17   4   5      111.96      105.59      2.86 o 
  18   4   5       92.35      106.73      3.33 o 
  19   4   5       33.99       37.76      3.30 o 
   1   5   5      276.22      284.31      2.56 o 
   2   5   5      144.43      127.23      1.56 o 
   3   5   5       35.80       20.00      0.70 o 
   4   5   5       81.28       86.44      1.49 o 
   5   5   5       77.02       90.23      1.67 o 
   6   5   5      545.69      577.06      4.92 o 
   7   5   5       36.51       37.86      1.37 o 
   8   5   5      191.50      197.46      2.85 o 
   9   5   5      233.77      216.13      3.06 o 
  10   5   5      145.53      133.27      2.46 o 
  11   5   5      163.26      157.07      2.93 o 
  12   5   5      236.10      193.63      3.10 o 
  13   5   5        0.95        1.44      0.84 o 
  14   5   5      313.91      311.50      4.22 o 
  15   5   5       55.57       58.74      2.09 o 
  16   5   5       98.58       92.76      2.54 o 
  17   5   5       88.16       91.38      2.66 o 
  18   5   5       17.44       21.32      1.88 o 
  19   5   5       46.22       50.51      3.00 o 
   1   6   5     1534.91     1620.22      9.60 o 
   2   6   5       67.28       65.82      1.46 o 
   3   6   5      172.25      172.90      1.95 o 
   4   6   5       99.67      104.54      1.92 o 
   5   6   5        9.35       10.03      0.82 o 
   6   6   5      393.19      328.58      3.59 o 
   7   6   5      242.80      238.21      3.01 o 
   8   6   5      244.95      250.92      3.76 o 
   9   6   5      411.30      409.05      4.55 o 
  10   6   5      662.81      622.18      6.04 o 
  11   6   5        1.28        2.12      1.17 o 
  12   6   5       15.82       18.48      1.29 o 
  13   6   5      108.48       99.42      2.42 o 
  14   6   5       44.92       54.01      2.52 o 
  15   6   5      729.92      730.39      7.34 o 
  16   6   5      363.21      342.50      4.77 o 
  17   6   5       26.59       31.13      2.01 o 
  18   6   5        3.00        1.60      1.24 o 
   1   7   5      367.46      332.23      3.22 o 
   2   7   5      222.09      199.15      2.29 o 
   3   7   5      576.05      584.53      4.66 o 
   4   7   5       28.70       26.32      1.16 o 
   5   7   5     1369.77     1350.81      9.48 o 
   6   7   5      936.54      920.49      9.63 o 
   7   7   5      375.64      332.35      3.75 o 
   8   7   5       28.37       31.85      1.48 o 
   9   7   5      752.73      687.56      6.12 o 
  10   7   5      133.49      148.73      2.60 o 
  11   7   5       45.18       51.72      1.91 o 
  12   7   5      310.00      313.96      6.43 o 
  13   7   5       21.72       22.12      1.45 o 
  14   7   5       77.01       63.76      2.23 o 
  15   7   5      392.36      417.42      5.76 o 
  16   7   5        7.74       10.60      1.43 o 
  17   7   5      132.61      126.67      3.36 o 
   1   8   5      274.22      245.36      2.82 o 
   2   8   5     1206.56     1165.42      8.48 o 
   3   8   5        0.05       -0.68      0.68 o 
   4   8   5       78.38       62.80      1.75 o 
   5   8   5       68.57       71.26      1.75 o 
   6   8   5        8.08        8.99      0.93 o 
   7   8   5        0.11        2.29      1.11 o 
   8   8   5      401.29      397.79      4.39 o 
   9   8   5       63.20       66.53      1.92 o 
  10   8   5       58.74       54.98      1.83 o 
  11   8   5       32.37       36.68      1.63 o 
  12   8   5       13.48       13.47      1.19 o 
  13   8   5       78.45       76.86      2.25 o 
  14   8   5      127.07      123.30      3.63 o 
  15   8   5      168.80      178.61      3.79 o 
  16   8   5       28.62       32.98      2.08 o 
   1   9   5       70.16       67.97      1.83 o 
   2   9   5       73.06       67.38      1.93 o 
   3   9   5       20.31       22.12      1.32 o 
   4   9   5        5.67        9.16      1.09 o 
   5   9   5      135.98      126.22      2.57 o 
   6   9   5      288.73      282.14      4.17 o 
   7   9   5       47.09       36.36      1.55 o 
   8   9   5       14.33       15.51      1.14 o 
   9   9   5      345.13      312.08      4.00 o 
  10   9   5       98.28       88.99      2.26 o 
  11   9   5       99.48      101.39      2.41 o 
  12   9   5      163.60      156.92      3.60 o 
  13   9   5        6.58        7.01      1.19 o 
  14   9   5      104.18      117.02      3.20 o 
  15   9   5      146.86      161.21      3.75 o 
   1  10   5       21.17       23.44      1.38 o 
   2  10   5       12.85       11.46      1.13 o 
   3  10   5       46.51       38.08      1.69 o 
   4  10   5       89.07       90.47      2.30 o 
   5  10   5       54.76       51.64      1.93 o 
   6  10   5       30.84       29.48      1.60 o 
   7  10   5       10.84        6.36      1.04 o 
   8  10   5      133.18      138.36      2.92 o 
   9  10   5      345.24      319.01      4.52 o 
  10  10   5       95.40       93.90      2.79 o 
  11  10   5       75.86       78.30      2.33 o 
  12  10   5        5.77        3.16      1.09 o 
  13  10   5       44.11       47.36      2.37 o 
   1  11   5      198.22      179.63      3.80 o 
   2  11   5       22.82       19.91      1.53 o 
   3  11   5        5.91        7.41      1.08 o 
   4  11   5       25.80       22.19      1.46 o 
   5  11   5       52.35       51.28      2.03 o 
   6  11   5       23.33       26.12      1.62 o 
   7  11   5        5.74        6.46      1.10 o 
   8  11   5       44.48       47.70      2.08 o 
   9  11   5        1.21       -0.02      0.99 o 
  10  11   5       89.24       93.82      3.01 o 
  11  11   5      166.11      184.79      4.30 o 
  12  11   5       30.68       34.32      2.35 o 
   1  12   5       77.12       74.32      3.10 o 
   2  12   5        2.76        2.24      1.18 o 
   3  12   5        0.97       -0.66      1.00 o 
   4  12   5       20.16       23.49      1.70 o 
   5  12   5       18.34       16.71      1.44 o 
   6  12   5       37.15       41.24      2.02 o 
   7  12   5        1.37        1.32      1.07 o 
   8  12   5       24.00       25.31      1.89 o 
   9  12   5       16.02       18.32      1.88 o 
   1  13   5        4.89        4.28      1.33 o 
   2  13   5       44.62       45.44      2.52 o 
   3  13   5       53.01       51.38      2.97 o 
   4  13   5       68.21       64.04      3.21 o 
   5  13   5       20.30       20.76      1.96 o 
   0   0   6     1302.49     1219.99     13.41 o 
   2   0   6       74.42       62.72      1.48 o 
   4   0   6      154.02      179.41      2.57 o 
   6   0   6     1541.75     1475.66     12.37 o 
   8   0   6      363.47      380.87      7.19 o 
  10   0   6      871.63      873.33     15.84 o 
  12   0   6      830.39      742.21      9.49 o 
  14   0   6      464.98      456.25      7.30 o 
  16   0   6      296.58      272.64      5.73 o 
  18   0   6       68.51      103.72      4.69 o 
  20   0   6       10.33       11.87      2.37 o 
   0   1   6      824.87      881.43      7.23 o 
   1   1   6      126.89      104.41      1.29 o 
   2   1   6     2106.61     2351.23     12.48 o 
   3   1   6      498.85      485.85      3.81 o 
   4   1   6       66.02       73.39      1.40 o 
   5   1   6      520.02      536.46      4.16 o 
   6   1   6       54.39       44.75      1.18 o 
   7   1   6      434.95      421.70      3.60 o 
   8   1   6      116.33      109.79      1.86 o 
   9   1   6      999.89     1013.59      7.25 o 
  10   1   6       10.00       12.87      0.85 o 
  11   1   6     2540.38     2557.58     15.87 o 
  12   1   6       40.07       41.61      1.72 o 
  13   1   6     2168.50     2262.07     17.65 o 
  14   1   6      222.01      183.55      3.32 o 
  15   1   6      397.70      414.91      5.32 o 
  16   1   6       52.89       36.46      2.09 o 
  17   1   6       34.68       38.06      2.92 o 
  18   1   6      251.57      262.53      5.84 o 
  19   1   6      118.36      140.31      3.68 o 
  20   1   6       45.15       52.11      3.00 o 
   0   2   6      354.02      365.89      3.74 o 
   1   2   6       57.12       63.88      1.02 o 
   2   2   6        1.62        1.22      0.34 o 
   3   2   6      603.62      669.56      4.88 o 
   4   2   6      390.86      422.23      4.49 o 
   5   2   6       74.24       68.19      1.24 o 
   6   2   6     1710.55     1814.41     11.22 o 
   7   2   6       29.72       27.16      0.88 o 
   8   2   6       87.09       75.85      1.79 o 
   9   2   6       60.64       57.05      1.43 o 
  10   2   6       13.52        9.99      0.83 o 
  11   2   6      185.49      177.14      2.51 o 
  12   2   6      376.21      352.38      5.66 o 
  13   2   6     1273.22     1197.20     12.43 o 
  14   2   6       12.49       14.72      1.45 o 
  15   2   6       56.08       55.46      2.39 o 
  16   2   6      199.30      189.52      3.98 o 
  17   2   6       66.91       80.44      2.92 o 
  18   2   6       21.25       20.69      2.18 o 
  19   2   6       73.67       77.33      3.10 o 
   0   3   6       47.71       42.18      1.36 o 
   1   3   6      158.88      152.09      1.62 o 
   2   3   6       47.22       47.62      1.03 o 
   3   3   6      175.57      203.04      2.10 o 
   4   3   6      130.95      109.49      1.51 o 
   5   3   6      176.77      191.08      2.03 o 
   6   3   6      315.81      291.56      2.95 o 
   7   3   6     3536.96     3741.40     21.82 o 
   8   3   6      110.02      106.35      2.49 o 
   9   3   6     1450.61     1469.22     10.66 o 
  10   3   6        0.57        1.61      0.78 o 
  11   3   6       36.16       40.76      1.53 o 
  12   3   6       62.55       64.57      1.99 o 
  13   3   6      409.44      423.68      4.82 o 
  14   3   6       14.80       19.62      1.45 o 
  15   3   6       53.64       53.88      2.81 o 
  16   3   6       20.60       21.18      1.78 o 
  17   3   6       11.87       13.74      1.55 o 
  18   3   6        6.04        7.36      1.40 o 
  19   3   6       48.24       53.68      2.76 o 
   0   4   6     1074.19     1114.48      9.99 o 
   1   4   6       35.79       35.56      0.86 o 
   2   4   6      199.53      212.87      1.99 o 
   3   4   6     1209.14     1182.76      7.47 o 
   4   4   6      125.48      102.98      1.57 o 
   5   4   6       89.09       84.48      1.41 o 
   6   4   6     1686.63     1659.61     11.56 o 
   7   4   6       87.69       80.24      1.80 o 
   8   4   6      109.48       90.51      1.94 o 
   9   4   6       62.96       72.70      1.98 o 
  10   4   6      792.88      769.84      6.78 o 
  11   4   6      660.49      564.21      5.61 o 
  12   4   6       50.97       47.56      1.75 o 
  13   4   6      370.58      323.16      4.18 o 
  14   4   6       28.46       32.71      1.61 o 
  15   4   6       23.31       17.76      1.97 o 
  16   4   6        5.69        3.83      1.21 o 
  17   4   6       38.10       42.25      2.39 o 
  18   4   6      134.97      132.59      3.64 o 
  19   4   6       95.60       90.10      3.53 o 
   0   5   6     2000.70     2138.62     17.64 o 
   1   5   6     1128.18     1239.70      7.39 o 
   2   5   6      432.45      459.82      3.73 o 
   3   5   6      713.47      708.59      5.20 o 
   4   5   6       15.04       14.42      0.77 o 
   5   5   6      403.53      400.19      4.77 o 
   6   5   6       57.33       52.50      1.48 o 
   7   5   6      842.46      844.26      7.06 o 
   8   5   6       24.06       23.47      1.26 o 
   9   5   6      185.50      182.68      2.88 o 
  10   5   6        0.09        1.85      0.76 o 
  11   5   6       69.68       68.29      1.95 o 
  12   5   6       58.18       49.58      1.82 o 
  13   5   6       21.81       21.94      1.44 o 
  14   5   6      435.98      432.37      6.53 o 
  15   5   6       16.42       20.74      1.48 o 
  16   5   6        7.49        8.56      1.30 o 
  17   5   6      340.92      334.86      6.90 o 
  18   5   6       49.79       53.97      2.77 o 
   0   6   6       81.36       92.24      2.23 o 
   1   6   6       22.75       19.19      0.94 o 
   2   6   6      946.60      984.80      6.75 o 
   3   6   6      128.38      116.49      1.80 o 
   4   6   6      473.29      410.55      4.01 o 
   5   6   6      242.10      230.32      2.93 o 
   6   6   6      142.16      158.50      2.76 o 
   7   6   6       65.72       58.43      1.64 o 
   8   6   6       87.68       74.11      1.83 o 
   9   6   6        5.87        7.28      0.93 o 
  10   6   6      414.29      408.55      4.72 o 
  11   6   6       90.20       81.74      3.05 o 
  12   6   6        2.55        3.65      1.31 o 
  13   6   6       52.64       50.34      1.96 o 
  14   6   6       72.31       76.36      2.37 o 
  15   6   6       85.43       94.74      2.62 o 
  16   6   6      182.18      169.93      3.73 o 
  17   6   6      109.89      131.37      4.61 o 
   0   7   6       66.37       78.05      3.00 o 
   1   7   6      697.55      668.71      5.88 o 
   2   7   6      792.48      814.54      6.43 o 
   3   7   6      258.74      256.98      3.39 o 
   4   7   6      275.92      248.58      3.10 o 
   5   7   6      470.83      459.65      4.52 o 
   6   7   6        0.08        1.23      0.64 o 
   7   7   6      495.49      482.01      5.40 o 
   8   7   6       35.47       26.36      1.34 o 
   9   7   6       33.37       28.35      1.39 o 
  10   7   6       31.68       27.54      1.41 o 
  11   7   6       21.33       18.38      1.25 o 
  12   7   6       38.29       42.48      1.85 o 
  13   7   6       64.00       64.03      2.21 o 
  14   7   6       67.75       66.72      2.33 o 
  15   7   6      142.54      133.45      3.05 o 
  16   7   6       45.79       47.52      2.36 o 
   0   8   6     8387.69     8517.72     72.04 o 
   1   8   6       32.97       32.91      1.42 o 
   2   8   6     2191.12     2254.42     15.62 o 
   3   8   6        5.39        3.26      0.88 o 
   4   8   6       88.04       87.60      2.11 o 
   5   8   6        8.28        8.08      0.98 o 
   6   8   6      526.12      463.20      5.12 o 
   7   8   6       28.81       34.37      1.49 o 
   8   8   6      477.43      431.32      4.70 o 
   9   8   6        4.55        1.88      0.80 o 
  10   8   6      134.85      137.23      2.65 o 
  11   8   6        9.04       12.31      1.17 o 
  12   8   6       28.11       34.73      1.87 o 
  13   8   6      129.90      121.90      2.65 o 
  14   8   6       87.13       74.52      2.36 o 
  15   8   6      101.07       94.68      3.21 o 
   0   9   6      128.18      119.17      3.47 o 
   1   9   6      905.92      863.39      8.78 o 
   2   9   6       15.39       18.20      1.38 o 
   3   9   6       10.88        8.31      1.02 o 
   4   9   6      210.30      191.49      3.19 o 
   5   9   6      178.21      182.43      3.33 o 
   6   9   6       37.12       34.49      1.65 o 
   7   9   6       57.37       58.44      2.03 o 
   8   9   6       23.79       28.85      1.60 o 
   9   9   6       16.37       14.74      1.28 o 
  10   9   6        8.65        8.62      1.08 o 
  11   9   6       22.33       19.34      1.46 o 
  12   9   6       13.16       13.84      1.28 o 
  13   9   6       70.26       77.21      2.40 o 
  14   9   6       41.50       46.85      2.20 o 
   0  10   6      475.52      472.19      9.01 o 
   1  10   6      218.78      200.49      3.99 o 
   2  10   6       88.60       87.39      2.53 o 
   3  10   6       18.57       24.40      1.60 o 
   4  10   6        1.08        1.70      0.88 o 
   5  10   6      339.75      333.53      6.63 o 
   6  10   6       94.61       87.51      2.43 o 
   7  10   6       17.04       18.09      1.50 o 
   8  10   6       15.63       13.45      1.36 o 
   9  10   6      146.62      147.84      3.81 o 
  10  10   6       90.81       95.37      2.72 o 
  11  10   6       11.44       16.07      1.48 o 
  12  10   6       51.65       55.54      2.34 o 
   0  11   6        2.43        4.66      1.85 o 
   1  11   6       58.79       53.26      2.49 o 
   2  11   6      157.98      155.47      4.08 o 
   3  11   6      209.11      216.61      3.95 o 
   4  11   6       38.62       35.98      2.05 o 
   5  11   6        1.80        2.93      1.11 o 
   6  11   6        1.89        1.97      0.97 o 
   7  11   6       27.36       27.10      1.69 o 
   8  11   6       28.91       31.37      1.83 o 
   9  11   6       70.78       63.51      2.42 o 
  10  11   6        8.39        8.53      1.35 o 
   0  12   6      146.92      148.14      5.41 o 
   1  12   6       64.06       64.94      2.81 o 
   2  12   6       40.93       43.17      2.44 o 
   3  12   6        4.18        3.79      1.44 o 
   4  12   6        6.48        9.90      1.57 o 
   5  12   6      119.43      116.06      3.18 o 
   6  12   6       28.82       31.76      2.01 o 
   7  12   6        7.80        5.99      1.35 o 
   8  12   6       16.21       20.92      1.78 o 
   0  13   6       59.00       66.25      6.28 o 
   1  13   6       24.07       23.75      2.07 o 
   2  13   6       10.77        6.31      1.55 o 
   2   0   7       62.24       49.28      1.62 o 
   4   0   7     2982.27     3368.62     26.05 o 
   6   0   7      134.91      144.08      2.55 o 
   8   0   7      516.20      509.39      6.61 o 
  10   0   7      205.66      187.79      4.74 o 
  12   0   7      220.76      203.81      7.78 o 
  14   0   7      175.91      179.69      5.10 o 
  16   0   7      100.96       89.13      5.29 o 
  18   0   7      115.65      103.40      7.14 o 
   1   1   7       60.09       56.88      1.00 o 
   2   1   7     2205.21     2306.83     12.45 o 
   3   1   7      176.37      170.43      1.85 o 
   4   1   7      239.25      263.70      2.68 o 
   5   1   7      193.18      195.45      2.27 o 
   6   1   7       65.94       69.46      1.48 o 
   7   1   7      431.47      438.35      3.83 o 
   8   1   7      252.67      267.16      3.19 o 
   9   1   7      327.19      327.04      4.54 o 
  10   1   7      327.66      332.01      4.05 o 
  11   1   7      115.42      111.41      3.18 o 
  12   1   7       25.56       30.17      1.74 o 
  13   1   7      220.31      218.30      4.92 o 
  14   1   7      368.73      350.95      5.92 o 
  15   1   7      232.36      224.46      4.63 o 
  16   1   7       84.34       78.54      2.86 o 
  17   1   7       39.63       31.63      2.11 o 
  18   1   7       27.66       32.86      2.48 o 
  19   1   7       87.13      109.20      3.97 o 
   1   2   7      566.27      570.81      3.97 o 
   2   2   7      857.79      925.76      5.74 o 
   3   2   7      290.83      345.87      3.06 o 
   4   2   7      313.26      290.83      4.10 o 
   5   2   7       89.84      107.76      1.66 o 
   6   2   7      186.67      185.21      2.38 o 
   7   2   7      399.33      426.98      4.14 o 
   8   2   7      618.58      561.29      5.07 o 
   9   2   7      106.32      106.83      2.00 o 
  10   2   7      683.74      657.97      5.98 o 
  11   2   7      220.35      223.03      4.30 o 
  12   2   7      251.98      252.69      4.28 o 
  13   2   7      507.42      459.89      6.14 o 
  14   2   7       56.28       53.37      2.37 o 
  15   2   7       15.91       13.68      1.50 o 
  16   2   7      178.93      170.60      3.85 o 
  17   2   7       14.24       15.55      1.65 o 
  18   2   7       16.35       20.42      1.90 o 
  19   2   7       34.26       33.50      2.31 o 
   1   3   7       18.09       19.34      0.71 o 
   2   3   7      566.50      551.20      4.22 o 
   3   3   7       85.43       86.83      1.43 o 
   4   3   7      293.58      318.20      3.08 o 
   5   3   7      123.60      125.89      1.82 o 
   6   3   7       73.17       89.54      1.99 o 
   7   3   7      250.82      242.49      3.33 o 
   8   3   7        5.20        5.17      0.79 o 
   9   3   7     1488.42     1494.73     10.97 o 
  10   3   7       52.91       43.53      2.84 o 
  11   3   7       72.42       66.35      1.98 o 
  12   3   7       77.16       74.49      2.27 o 
  13   3   7       26.49       26.57      1.81 o 
  14   3   7      193.17      202.48      4.04 o 
  15   3   7       21.13       20.62      1.75 o 
  16   3   7       21.13       21.35      1.83 o 
  17   3   7        0.41       -0.69      1.42 o 
  18   3   7        9.89       12.07      1.67 o 
   1   4   7       57.58       61.14      1.28 o 
   2   4   7       19.54       25.54      0.90 o 
   3   4   7       26.49       24.83      1.07 o 
   4   4   7      230.95      213.55      3.84 o 
   5   4   7      265.39      241.99      3.12 o 
   6   4   7      310.10      282.78      3.25 o 
   7   4   7      375.50      380.46      4.17 o 
   8   4   7       46.22       42.74      1.53 o 
   9   4   7      175.45      165.43      3.35 o 
  10   4   7      632.66      666.30      6.27 o 
  11   4   7       40.98       38.31      1.71 o 
  12   4   7       60.56       55.07      1.88 o 
  13   4   7      758.27      733.02      7.64 o 
  14   4   7       12.89       17.18      1.64 o 
  15   4   7       62.47       67.13      2.74 o 
  16   4   7       34.47       36.72      2.25 o 
  17   4   7       73.26       76.89      3.24 o 
  18   4   7        4.55        3.72      1.33 o 
   1   5   7       28.87       30.27      1.13 o 
   2   5   7       43.32       31.53      1.22 o 
   3   5   7     1347.22     1354.87     10.05 o 
   4   5   7       71.91       74.17      1.97 o 
   5   5   7      139.63      141.82      2.27 o 
   6   5   7      139.47      136.35      2.27 o 
   7   5   7      164.68      130.15      2.26 o 
   8   5   7       20.98       21.91      1.27 o 
   9   5   7      567.66      480.89      5.11 o 
  10   5   7      140.51      119.40      2.45 o 
  11   5   7       73.17       74.23      2.11 o 
  12   5   7       38.92       36.68      2.08 o 
  13   5   7      214.81      222.99      3.58 o 
  14   5   7      929.23      956.19      9.65 o 
  15   5   7        7.48       10.94      1.52 o 
  16   5   7       58.34       70.01      2.94 o 
  17   5   7        1.81        1.38      1.30 o 
   1   6   7      930.99      890.63      7.83 o 
   2   6   7     1064.40     1065.88      7.82 o 
   3   6   7       32.05       38.25      1.48 o 
   4   6   7      277.65      284.79      3.61 o 
   5   6   7       69.17       72.47      1.75 o 
   6   6   7      243.03      234.43      3.10 o 
   7   6   7       50.16       39.85      1.53 o 
   8   6   7      218.72      211.68      3.06 o 
   9   6   7       51.38       35.15      1.51 o 
  10   6   7      188.06      175.41      2.88 o 
  11   6   7      105.45       91.01      2.35 o 
  12   6   7       18.13       18.14      1.36 o 
  13   6   7        5.04        4.72      1.04 o 
  14   6   7       89.89       84.72      2.50 o 
  15   6   7      872.43      921.93      9.50 o 
  16   6   7       73.72       76.75      3.12 o 
   1   7   7     1072.19     1069.41      8.61 o 
   2   7   7      128.95      103.86      2.40 o 
   3   7   7      207.45      183.41      3.11 o 
   4   7   7      130.09      115.24      2.81 o 
   5   7   7       78.50       69.54      1.98 o 
   6   7   7      157.33      155.36      2.60 o 
   7   7   7       57.87       40.22      1.57 o 
   8   7   7       44.70       33.27      1.48 o 
   9   7   7      296.23      262.25      3.58 o 
  10   7   7      100.10       87.03      2.21 o 
  11   7   7       46.37       44.27      1.77 o 
  12   7   7       31.84       34.65      1.67 o 
  13   7   7       97.51       96.47      2.62 o 
  14   7   7       11.38        8.10      1.21 o 
  15   7   7        5.44       10.79      1.36 o 
  16   7   7      106.04      128.24      3.92 o 
   1   8   7      745.88      696.86      7.15 o 
   2   8   7       12.17        9.68      1.19 o 
   3   8   7       26.13       17.63      1.35 o 
   4   8   7       73.92       75.00      2.51 o 
   5   8   7       29.75       30.66      1.53 o 
   6   8   7        9.43        6.85      1.01 o 
   7   8   7       34.48       35.19      1.68 o 
   8   8   7       10.97       11.69      1.16 o 
   9   8   7       35.09       29.62      1.52 o 
  10   8   7       45.90       51.21      1.90 o 
  11   8   7       40.66       43.32      1.93 o 
  12   8   7       67.98       61.87      2.14 o 
  13   8   7       64.47       70.35      2.30 o 
  14   8   7       59.06       59.32      2.23 o 
   1   9   7       16.33       14.64      1.45 o 
   2   9   7      211.71      197.93      3.56 o 
   3   9   7      100.63       95.34      2.57 o 
   4   9   7      107.65      100.30      2.85 o 
   5   9   7       15.50       18.80      4.07 o 
   6   9   7       80.23       80.84      2.36 o 
   7   9   7       48.96       48.13      1.97 o 
   8   9   7        7.53        7.15      1.09 o 
   9   9   7        4.03        2.59      0.98 o 
  10   9   7       67.84       72.95      3.01 o 
  11   9   7       80.40       83.05      2.70 o 
  12   9   7       63.49       78.51      2.63 o 
  13   9   7       20.48       23.14      1.70 o 
   1  10   7      105.01       85.34      2.90 o 
   2  10   7       60.72       50.96      2.44 o 
   3  10   7       29.19       26.24      1.72 o 
   4  10   7       93.57      104.53      3.35 o 
   5  10   7        9.91        9.31      1.28 o 
   6  10   7       54.03       44.05      2.16 o 
   7  10   7       18.36       15.87      1.45 o 
   8  10   7      109.38      119.53      3.07 o 
   9  10   7       89.62       86.09      2.64 o 
  10  10   7       29.08       36.67      2.02 o 
  11  10   7      219.15      245.84      4.22 o 
   1  11   7       22.92       22.86      1.92 o 
   2  11   7       49.51       39.68      2.70 o 
   3  11   7      353.91      354.88      5.83 o 
   4  11   7        2.71        2.86      1.31 o 
   5  11   7        6.53        7.41      1.31 o 
   6  11   7       25.38       23.23      1.82 o 
   7  11   7       63.51       66.51      2.66 o 
   8  11   7       87.68       83.97      2.96 o 
   9  11   7      139.94      150.06      3.65 o 
   1  12   7       45.90       50.69      2.71 o 
   2  12   7      139.98      147.96      3.90 o 
   3  12   7        3.64        5.96      1.48 o 
   4  12   7       36.04       45.34      2.58 o 
   5  12   7       16.95       17.38      1.90 o 
   0   0   8      831.18      885.92     10.91 o 
   2   0   8      285.58      301.71      3.64 o 
   4   0   8      203.35      211.55      3.80 o 
   6   0   8      211.05      237.99     14.20 o 
   8   0   8      599.91      591.81      9.09 o 
  10   0   8       18.39       21.57      2.09 o 
  12   0   8       69.50       71.86      3.41 o 
  14   0   8       72.66       74.10      4.82 o 
  16   0   8      246.19      227.70      8.03 o 
  18   0   8       29.22       41.97      4.61 o 
   0   1   8       37.49       27.29      1.18 o 
   1   1   8      115.09      127.56      1.86 o 
   2   1   8      408.11      443.54      3.70 o 
   3   1   8        9.66        7.82      0.63 o 
   4   1   8        2.71        4.58      0.60 o 
   5   1   8       10.49       10.76      0.80 o 
   6   1   8      329.03      328.63      3.58 o 
   7   1   8      564.25      571.54      6.60 o 
   8   1   8      363.34      360.90      4.27 o 
   9   1   8       68.87       70.16      1.93 o 
  10   1   8      184.18      180.99      3.36 o 
  11   1   8       81.12       90.35      2.85 o 
  12   1   8      388.69      369.54      5.88 o 
  13   1   8      148.95      155.68      3.81 o 
  14   1   8      108.14      101.45      4.37 o 
  15   1   8        3.48        3.56      1.56 o 
  16   1   8       35.38       33.63      2.72 o 
  17   1   8       29.56       31.56      2.73 o 
  18   1   8      129.67      131.47      6.25 o 
   0   2   8       23.45       23.42      1.38 o 
   1   2   8      751.44      750.06      5.11 o 
   2   2   8      156.66      168.80      2.09 o 
   3   2   8      320.96      337.40      3.16 o 
   4   2   8      169.84      172.32      2.69 o 
   5   2   8       26.62       30.32      1.35 o 
   6   2   8       45.54       47.16      1.42 o 
   7   2   8      245.00      253.25      3.54 o 
   8   2   8      287.32      280.63      4.14 o 
   9   2   8      318.17      327.91      4.61 o 
  10   2   8       71.36       69.51      2.27 o 
  11   2   8     1644.97     1662.75     15.95 o 
  12   2   8      303.38      288.53      5.17 o 
  13   2   8      362.59      390.83      6.27 o 
  14   2   8        5.61        5.58      1.38 o 
  15   2   8       39.70       46.24      2.64 o 
  16   2   8      117.60      117.60      3.72 o 
  17   2   8      107.17      114.16      3.84 o 
  18   2   8       45.06       48.37      3.30 o 
   0   3   8       99.53      102.81      2.36 o 
   1   3   8        3.35        4.35      0.60 o 
   2   3   8      500.99      481.46      4.00 o 
   3   3   8       97.35       90.65      1.57 o 
   4   3   8      159.26      140.21      2.23 o 
   5   3   8      994.18     1001.82      7.94 o 
   6   3   8       13.34       11.93      1.05 o 
   7   3   8      305.14      310.26      5.68 o 
   8   3   8       11.82        9.54      1.00 o 
   9   3   8      564.05      586.66      7.32 o 
  10   3   8       18.15       17.32      1.44 o 
  11   3   8      578.46      585.62      6.94 o 
  12   3   8      410.18      398.73      5.73 o 
  13   3   8      239.00      244.32      5.87 o 
  14   3   8      195.92      195.45      4.10 o 
  15   3   8      232.93      233.62      4.60 o 
  16   3   8       50.62       46.03      2.52 o 
  17   3   8      135.94      159.99      3.99 o 
   0   4   8     1281.44     1243.75     16.16 o 
   1   4   8      393.51      365.42      3.98 o 
   2   4   8      342.14      347.94      3.57 o 
   3   4   8      277.89      271.70      3.10 o 
   4   4   8     1040.04     1001.87      8.02 o 
   5   4   8      254.00      261.63      3.39 o 
   6   4   8      108.30       90.78      2.59 o 
   7   4   8      599.45      568.52      5.57 o 
   8   4   8      131.85      107.79      2.43 o 
   9   4   8      316.88      322.97      4.42 o 
  10   4   8      370.87      342.86      4.64 o 
  11   4   8       20.65       26.24      1.84 o 
  12   4   8      341.23      337.85      4.81 o 
  13   4   8      842.19      824.31      9.25 o 
  14   4   8       86.52       83.32      2.97 o 
  15   4   8      153.01      170.21      4.11 o 
  16   4   8       31.36       28.70      2.77 o 
  17   4   8        9.51       16.95      1.92 o 
   0   5   8     3746.68     3690.80     33.19 o 
   1   5   8      601.26      570.28      5.42 o 
   2   5   8      915.15      947.04      7.72 o 
   3   5   8      133.59      125.56      2.33 o 
   4   5   8      106.25      110.79      2.22 o 
   5   5   8       28.30       33.03      1.44 o 
   6   5   8      161.47      133.02      2.50 o 
   7   5   8      947.90      881.05      7.67 o 
   8   5   8       15.94       11.71      1.00 o 
   9   5   8        2.86        0.87      0.75 o 
  10   5   8       15.78       15.57      1.22 o 
  11   5   8        2.64        3.41      0.92 o 
  12   5   8        8.73       11.59      1.43 o 
  13   5   8      396.80      376.78      5.31 o 
  14   5   8      116.35      118.54      3.40 o 
  15   5   8        1.33        2.28      1.30 o 
  16   5   8       51.77       61.60      2.88 o 
   0   6   8     2192.60     2223.35     21.69 o 
   1   6   8      504.90      482.00      7.66 o 
   2   6   8      175.03      148.09      2.89 o 
   3   6   8      581.16      518.83      5.77 o 
   4   6   8        7.68       10.11      1.00 o 
   5   6   8        0.04        0.41      0.76 o 
   6   6   8      751.86      672.41      6.45 o 
   7   6   8       59.37       68.34      1.87 o 
   8   6   8       77.21       64.12      1.88 o 
   9   6   8        0.02       -0.30      0.72 o 
  10   6   8        5.49        5.23      0.91 o 
  11   6   8       36.88       38.01      1.68 o 
  12   6   8       67.42       70.09      2.26 o 
  13   6   8       13.00       14.26      1.58 o 
  14   6   8       10.19        5.63      1.25 o 
  15   6   8       20.09       17.47      1.81 o 
   0   7   8       67.43       67.51      4.17 o 
   1   7   8      100.62       99.14      2.45 o 
   2   7   8       24.22       18.32      1.37 o 
   3   7   8       18.95       20.18      1.42 o 
   4   7   8      132.83      112.01      2.63 o 
   5   7   8       22.86       24.32      1.55 o 
   6   7   8       92.78       90.68      2.30 o 
   7   7   8       33.21       34.15      1.65 o 
   8   7   8       12.28        9.76      1.02 o 
   9   7   8      152.01      169.03      2.94 o 
  10   7   8       11.61       13.05      1.24 o 
  11   7   8       28.74       38.41      1.95 o 
  12   7   8       75.93       89.20      2.45 o 
  13   7   8       36.97       31.35      1.84 o 
  14   7   8       37.77       30.56      2.71 o 
   0   8   8      499.96      491.01      9.21 o 
   1   8   8       54.55       46.29      2.23 o 
   2   8   8       59.99       54.82      2.29 o 
   3   8   8       43.73       35.29      1.81 o 
   4   8   8       64.82       66.42      2.30 o 
   5   8   8       75.30       75.49      2.44 o 
   6   8   8        9.86       11.66      1.28 o 
   7   8   8        3.84        4.09      1.56 o 
   8   8   8        0.48        0.15      0.82 o 
   9   8   8        5.96        7.10      1.12 o 
  10   8   8      121.99      120.78      3.07 o 
  11   8   8        8.19        5.76      1.18 o 
  12   8   8       45.40       45.22      2.08 o 
  13   8   8       26.19       35.93      1.86 o 
   0   9   8      335.29      327.64      7.51 o 
   1   9   8       18.27       13.28      1.51 o 
   2   9   8       53.27       48.15      3.70 o 
   3   9   8      292.85      275.51      4.72 o 
   4   9   8      220.32      211.32      5.65 o 
   5   9   8       26.01       25.40      1.72 o 
   6   9   8        8.02        6.66      1.17 o 
   7   9   8        5.44        8.01      1.22 o 
   8   9   8        4.05        2.60      1.06 o 
   9   9   8       12.78       13.88      1.38 o 
  10   9   8       36.16       42.65      2.07 o 
  11   9   8       49.63       54.55      2.57 o 
  12   9   8      216.70      241.79      4.60 o 
   0  10   8      850.58      765.54     12.90 o 
   1  10   8      125.26      111.54      3.35 o 
   2  10   8        7.23        3.41      1.28 o 
   3  10   8      147.92      154.23      3.84 o 
   4  10   8      211.06      224.37      4.55 o 
   5  10   8      236.38      227.17      4.24 o 
   6  10   8       89.99       86.93      2.91 o 
   7  10   8       17.64       16.37      1.69 o 
   8  10   8       60.47       52.50      2.43 o 
   9  10   8       17.57       18.83      1.73 o 
  10  10   8        2.92        5.06      1.34 o 
   0  11   8      298.02      267.63     10.44 o 
   1  11   8      254.87      247.09      4.99 o 
   2  11   8      242.91      237.79      4.90 o 
   3  11   8      325.23      338.17      8.04 o 
   4  11   8        0.37       -1.13      1.13 o 
   5  11   8      102.49      105.15      3.52 o 
   6  11   8       15.80       22.20      1.84 o 
   7  11   8      144.47      149.71      3.67 o 
   2   0   9       79.97       78.91      2.21 o 
   4   0   9      184.53      200.65      4.96 o 
   6   0   9       56.20       55.20      2.78 o 
   8   0   9     1767.92     1797.84     21.09 o 
  10   0   9      738.94      747.41     11.31 o 
  12   0   9      110.33      115.91      5.74 o 
  14   0   9        1.25        1.44      2.69 o 
  16   0   9       21.65       24.04      3.54 o 
   1   1   9        2.49        2.97      0.56 o 
   2   1   9       54.29       47.36      1.19 o 
   3   1   9       81.58       85.33      1.71 o 
   4   1   9       37.40       36.20      1.33 o 
   5   1   9       18.91       21.09      1.11 o 
   6   1   9      465.24      466.65      5.04 o 
   7   1   9       58.98       56.74      2.05 o 
   8   1   9      379.97      374.54      4.98 o 
   9   1   9       17.08       17.82      1.64 o 
  10   1   9      899.10      952.25     10.59 o 
  11   1   9       27.96       24.36      1.96 o 
  12   1   9       40.60       35.15      2.21 o 
  13   1   9        9.06        8.83      1.45 o 
  14   1   9       65.46       58.19      3.27 o 
  15   1   9       12.55       13.10      2.00 o 
  16   1   9       28.32       29.25      2.71 o 
  17   1   9        2.10        4.46      2.27 o 
   1   2   9       89.89       80.47      1.59 o 
   2   2   9      590.90      582.42      4.45 o 
   3   2   9      444.75      444.50      3.92 o 
   4   2   9        4.37        8.60      0.83 o 
   5   2   9      827.01      828.72      8.22 o 
   6   2   9      187.49      169.32      3.14 o 
   7   2   9       29.23       25.79      1.57 o 
   8   2   9      330.15      328.15      4.69 o 
   9   2   9       47.52       44.88      1.98 o 
  10   2   9        9.37        8.42      1.36 o 
  11   2   9      315.97      330.30      5.63 o 
  12   2   9       56.73       49.95      2.58 o 
  13   2   9       39.45       36.83      3.53 o 
  14   2   9       35.17       31.63      2.32 o 
  15   2   9      132.77      146.07      4.63 o 
  16   2   9       69.25       70.49      3.25 o 
   1   3   9      334.54      348.86      3.43 o 
   2   3   9      838.12      809.90      6.84 o 
   3   3   9       17.83       19.59      1.05 o 
   4   3   9       39.26       44.55      1.52 o 
   5   3   9      267.13      264.44      3.43 o 
   6   3   9       49.79       45.38      1.77 o 
   7   3   9      857.98      812.31      9.33 o 
   8   3   9       53.87       48.23      2.81 o 
   9   3   9      715.32      652.33      7.39 o 
  10   3   9      410.13      375.37      5.35 o 
  11   3   9       21.35       20.34      1.85 o 
  12   3   9       43.25       46.64      2.62 o 
  13   3   9       25.94       24.97      2.05 o 
  14   3   9       25.50       28.06      2.76 o 
  15   3   9        4.61        6.60      1.55 o 
  16   3   9       24.16       25.31      2.23 o 
   1   4   9       34.51       40.95      1.53 o 
   2   4   9       48.24       43.45      1.55 o 
   3   4   9       46.08       52.79      1.85 o 
   4   4   9      537.22      553.81      6.38 o 
   5   4   9      788.05      746.26      6.73 o 
   6   4   9       23.01       23.57      1.33 o 
   7   4   9       29.59       33.14      1.51 o 
   8   4   9       79.91       68.72      2.21 o 
   9   4   9      105.84       84.53      2.62 o 
  10   4   9       10.97       15.30      1.61 o 
  11   4   9      564.63      528.87      6.80 o 
  12   4   9      166.99      167.40      4.52 o 
  13   4   9       19.68       24.81      2.09 o 
  14   4   9       51.99       54.27      2.92 o 
  15   4   9      227.36      236.19      8.98 o 
  16   4   9      350.12      372.77      6.85 o 
   1   5   9       17.35       14.98      1.12 o 
   2   5   9       21.38       17.68      1.42 o 
   3   5   9      288.17      260.42      3.89 o 
   4   5   9      570.06      555.48      6.09 o 
   5   5   9        1.26        2.45      0.85 o 
   6   5   9      223.26      212.00      3.27 o 
   7   5   9       38.50       45.36      1.76 o 
   8   5   9        1.04        0.74      0.83 o 
   9   5   9       26.27       30.48      1.72 o 
  10   5   9      716.73      708.54      7.63 o 
  11   5   9       51.85       51.31      2.38 o 
  12   5   9      110.03      123.95      3.31 o 
  13   5   9      155.79      154.01      4.18 o 
  14   5   9       23.63       26.61      2.00 o 
  15   5   9       48.91       50.41      2.72 o 
   1   6   9       77.63       71.99      2.23 o 
   2   6   9       84.32       97.91      3.51 o 
   3   6   9       33.14       31.54      1.67 o 
   4   6   9       96.22       84.85      2.42 o 
   5   6   9        6.30        6.37      1.38 o 
   6   6   9       59.26       57.79      2.15 o 
   7   6   9        0.06       -0.32      0.79 o 
   8   6   9      217.21      222.69      3.85 o 
   9   6   9      196.14      174.92      3.44 o 
  10   6   9      170.16      155.07      4.62 o 
  11   6   9      123.94      128.61      3.14 o 
  12   6   9       17.42       17.32      1.47 o 
  13   6   9      209.75      217.10      3.91 o 
  14   6   9      179.20      187.28      4.34 o 
   1   7   9      172.33      157.19      3.55 o 
   2   7   9      166.47      147.89      4.05 o 
   3   7   9      369.80      354.05      4.90 o 
   4   7   9       35.20       31.14      1.75 o 
   5   7   9       31.94       36.22      1.88 o 
   6   7   9      102.03       90.49      2.88 o 
   7   7   9       14.80       14.37      1.40 o 
   8   7   9      125.51      119.39      3.46 o 
   9   7   9       43.43       50.55      2.06 o 
  10   7   9        8.50        7.89      1.33 o 
  11   7   9       31.38       36.80      2.05 o 
  12   7   9       22.98       27.53      1.78 o 
  13   7   9      296.49      325.45      4.91 o 
   1   8   9        7.49        6.84      1.26 o 
   2   8   9       31.94       31.50      2.18 o 
   3   8   9       28.75       24.10      1.63 o 
   4   8   9       82.82       71.70      2.64 o 
   5   8   9       20.73       15.12      1.43 o 
   6   8   9       32.78       30.87      1.83 o 
   7   8   9       24.13       32.75      1.91 o 
   8   8   9       48.41       58.86      2.43 o 
   9   8   9        0.32       -0.22      1.02 o 
  10   8   9       25.54       33.50      2.01 o 
  11   8   9      142.23      170.45      3.49 o 
  12   8   9       19.15       22.31      1.87 o 
   1   9   9      560.82      528.94      9.43 o 
   2   9   9       14.16       13.41      1.63 o 
   3   9   9       55.64       69.89      4.35 o 
   4   9   9       33.45       40.53      2.53 o 
   5   9   9       13.68       15.07      1.87 o 
   6   9   9       36.63       35.64      2.06 o 
   7   9   9       87.66       81.63      2.81 o 
   8   9   9       19.31       19.06      1.68 o 
   9   9   9       21.40       22.01      1.79 o 
  10   9   9       52.00       62.46      3.48 o 
   1  10   9       28.94       25.91      2.11 o 
   2  10   9        1.52        2.15      1.26 o 
   3  10   9        3.64        3.99      1.36 o 
   4  10   9      122.70      141.44      5.91 o 
   5  10   9       13.45       16.01      1.77 o 
   6  10   9        4.85        7.09      1.39 o 
   7  10   9        2.72        5.32      1.38 o 
   1  11   9       73.68       71.30      3.14 o 
   2  11   9      245.99      286.12      5.53 o 
   3  11   9      107.05      135.51      3.85 o 
   0   0  10      945.10      990.08     16.02 o 
   2   0  10      197.87      201.27      3.64 o 
   4   0  10       17.83       21.52      1.52 o 
   6   0  10      877.09      849.42     11.98 o 
   8   0  10      145.10      141.19      5.36 o 
  10   0  10      108.26       95.55      5.92 o 
  12   0  10       96.53       95.40      5.49 o 
  14   0  10       46.69       42.85      4.52 o 
   0   1  10      563.37      560.11      6.65 o 
   1   1  10       83.17       71.54      1.71 o 
   2   1  10      489.19      480.48      4.58 o 
   3   1  10      118.18      130.08      2.09 o 
   4   1  10     1303.74     1322.89      9.38 o 
   5   1  10      238.94      232.08      3.23 o 
   6   1  10        0.97        2.19      0.89 o 
   7   1  10      246.90      240.08      4.45 o 
   8   1  10      139.19      142.08      3.47 o 
   9   1  10        7.56        5.91      1.27 o 
  10   1  10     1214.34     1224.46     13.46 o 
  11   1  10       49.93       51.07      2.59 o 
  12   1  10       34.84       41.10      2.98 o 
  13   1  10        9.05       10.34      1.82 o 
  14   1  10       43.15       43.10      3.03 o 
  15   1  10        4.92        4.12      2.42 o 
   0   2  10     1916.28     1956.04     17.13 o 
   1   2  10      625.60      618.04      5.10 o 
   2   2  10      150.36      151.81      2.41 o 
   3   2  10     1100.66     1120.01      8.90 o 
   4   2  10      256.30      249.21      4.03 o 
   5   2  10      131.97      133.73      2.93 o 
   6   2  10       22.17       17.26      1.32 o 
   7   2  10       66.07       63.70      2.46 o 
   8   2  10      106.86       95.41      2.95 o 
   9   2  10       51.85       49.99      2.45 o 
  10   2  10       53.95       54.42      2.60 o 
  11   2  10       36.54       34.26      2.28 o 
  12   2  10       61.44       63.15      2.90 o 
  13   2  10       34.00       42.59      2.57 o 
  14   2  10       16.41       11.97      2.07 o 
  15   2  10       30.35       33.40      2.83 o 
   0   3  10     1005.55      983.60     11.46 o 
   1   3  10       87.85       81.91      1.87 o 
   2   3  10      452.97      452.56      4.49 o 
   3   3  10       59.31       68.59      2.30 o 
   4   3  10       94.60       96.99      3.35 o 
   5   3  10       80.87       78.88      2.46 o 
   6   3  10       62.04       49.61      1.91 o 
   7   3  10       40.91       38.27      1.80 o 
   8   3  10      322.45      293.46      4.34 o 
   9   3  10       19.84       17.74      1.74 o 
  10   3  10        6.24        4.68      1.34 o 
  11   3  10       23.52       27.12      2.08 o 
  12   3  10       10.64        9.61      1.64 o 
  13   3  10       12.39       12.26      1.71 o 
  14   3  10       34.06       35.05      2.54 o 
  15   3  10       19.29       23.26      2.21 o 
   0   4  10        2.17        2.75      1.19 o 
   1   4  10       63.16       57.56      1.81 o 
   2   4  10      613.98      595.97      6.35 o 
   3   4  10     1024.18     1040.57      9.34 o 
   4   4  10       68.71       62.57      2.12 o 
   5   4  10        4.30        4.47      1.13 o 
   6   4  10        9.66        8.24      1.22 o 
   7   4  10      141.89      149.48      4.05 o 
   8   4  10        1.55        3.07      0.99 o 
   9   4  10       57.01       58.59      2.25 o 
  10   4  10       26.11       26.80      1.92 o 
  11   4  10      156.66      154.04      6.99 o 
  12   4  10       52.98       66.77      3.06 o 
  13   4  10       42.48       41.78      2.68 o 
  14   4  10       19.89       26.25      2.26 o 
   0   5  10       45.15       46.27      3.03 o 
   1   5  10       30.36       30.08      1.63 o 
   2   5  10       79.01       79.04      2.32 o 
   3   5  10       21.11       16.73      1.35 o 
   4   5  10       47.98       44.29      2.32 o 
   5   5  10       28.09       30.79      1.70 o 
   6   5  10       25.68       23.42      1.72 o 
   7   5  10       11.79       14.65      1.50 o 
   8   5  10        0.65        0.74      1.02 o 
   9   5  10       17.34       20.72      1.59 o 
  10   5  10      350.86      354.49      5.16 o 
  11   5  10      356.07      387.32      7.54 o 
  12   5  10       32.98       26.66      2.04 o 
  13   5  10       87.00       90.87      4.42 o 
   0   6  10       40.81       41.75      5.37 o 
   1   6  10       11.74        8.82      1.28 o 
   2   6  10      147.09      135.30      2.99 o 
   3   6  10        0.71       -0.42      0.86 o 
   4   6  10       77.01       63.59      2.28 o 
   5   6  10       71.98       66.77      2.84 o 
   6   6  10      151.64      164.99      3.36 o 
   7   6  10       19.82       15.44      1.55 o 
   8   6  10        1.50        0.42      1.03 o 
   9   6  10      111.10       98.27      3.16 o 
  10   6  10       22.20       20.28      1.81 o 
  11   6  10      416.41      390.09      5.66 o 
  12   6  10      174.30      155.36      4.27 o 
   0   7  10      104.04       95.79      9.88 o 
   1   7  10       44.58       46.19      2.33 o 
   2   7  10       18.86       15.63      1.55 o 
   3   7  10       82.62       81.03      2.81 o 
   4   7  10      161.69      169.66      3.49 o 
   5   7  10      684.37      661.65      7.44 o 
   6   7  10        3.33        4.93      1.14 o 
   7   7  10       74.73       64.07      2.47 o 
   8   7  10       31.17       31.26      2.11 o 
   9   7  10       40.12       42.62      2.43 o 
  10   7  10       48.12       56.26      2.74 o 
  11   7  10        0.92        1.71      1.19 o 
   0   8  10       74.38       66.51      3.97 o 
   1   8  10       11.75       13.26      1.58 o 
   2   8  10       80.43       75.78      2.96 o 
   3   8  10      287.19      295.36      5.20 o 
   4   8  10      310.01      321.81      7.34 o 
   5   8  10       20.82       21.32      1.70 o 
   6   8  10      297.05      296.59      4.86 o 
   7   8  10       13.58       10.01      1.41 o 
   8   8  10       52.66       46.31      2.30 o 
   9   8  10       10.90       10.32      1.57 o 
  10   8  10       22.72       26.08      2.15 o 
   0   9  10       73.46       74.34      4.31 o 
   1   9  10        6.28        8.27      1.47 o 
   2   9  10       22.66       23.34      2.80 o 
   3   9  10      132.03      130.41      4.51 o 
   4   9  10       60.94       56.57      3.06 o 
   5   9  10       57.02       61.32      2.89 o 
   6   9  10        2.09        1.18      1.15 o 
   7   9  10       84.75       89.57      3.03 o 
   0  10  10      483.32      460.81     10.01 o 
   1  10  10      134.91      148.91      4.12 o 
   2  10  10      142.35      143.64      3.96 o 
   3  10  10      154.82      174.08      4.34 o 
   4  10  10       37.70       44.12      2.67 o 
   2   0  11      689.55      710.81      9.29 o 
   4   0  11       70.99       72.97      2.86 o 
   6   0  11       33.16       32.96      2.22 o 
   8   0  11       83.62       78.70      4.85 o 
  10   0  11     1055.91     1007.93     18.60 o 
  12   0  11       74.15       70.10      9.91 o 
  14   0  11       71.80       91.27      6.01 o 
   1   1  11       77.93       69.19      1.95 o 
   2   1  11        0.81        0.48      0.74 o 
   3   1  11      111.66      106.10      2.27 o 
   4   1  11      402.02      397.65      4.97 o 
   5   1  11       18.18       15.28      1.29 o 
   6   1  11      850.43      870.85      9.05 o 
   7   1  11       28.28       25.71      2.28 o 
   8   1  11      135.46      142.17      3.61 o 
   9   1  11      254.04      229.86      4.69 o 
  10   1  11      581.07      583.00      9.25 o 
  11   1  11       86.16       78.25      3.65 o 
  12   1  11       17.80       16.60      2.24 o 
  13   1  11       52.05       58.50      3.51 o 
  14   1  11       14.81       17.20      2.29 o 
   1   2  11       22.56       22.39      1.41 o 
   2   2  11       16.30       16.86      1.34 o 
   3   2  11      128.50      128.94      2.74 o 
   4   2  11       23.89       25.86      1.70 o 
   5   2  11      130.33      124.20      3.35 o 
   6   2  11       55.35       54.10      2.27 o 
   7   2  11        2.89        4.42      1.23 o 
   8   2  11       39.14       39.69      2.09 o 
   9   2  11      291.48      280.84      5.27 o 
  10   2  11      215.27      231.83      4.86 o 
  11   2  11        9.13        8.63      1.49 o 
  12   2  11       45.96       45.42      3.03 o 
  13   2  11       33.09       34.28      2.81 o 
   1   3  11       76.91       77.88      2.25 o 
   2   3  11       52.38       52.22      2.19 o 
   3   3  11       17.23       19.74      1.42 o 
   4   3  11        6.42        6.22      1.03 o 
   5   3  11      110.92      108.32      2.90 o 
   6   3  11       50.76       51.04      2.52 o 
   7   3  11       13.08       16.59      1.68 o 
   8   3  11      201.84      194.10      4.41 o 
   9   3  11       21.86       23.27      1.78 o 
  10   3  11       37.08       40.80      3.56 o 
  11   3  11       29.32       31.02      2.71 o 
  12   3  11        0.12        0.21      1.25 o 
  13   3  11        0.53        0.22      1.33 o 
   1   4  11       28.45       28.60      1.66 o 
   2   4  11      359.37      339.10      5.13 o 
   3   4  11       79.17       71.15      2.55 o 
   4   4  11      214.92      197.88      4.60 o 
   5   4  11       66.65       57.66      2.43 o 
   6   4  11       28.90       30.53      1.90 o 
   7   4  11       52.11       52.79      2.63 o 
   8   4  11       15.88       18.21      1.65 o 
   9   4  11       80.48       92.54      3.38 o 
  10   4  11        8.57        8.65      1.65 o 
  11   4  11        6.81        4.22      1.31 o 
  12   4  11       32.86       31.86      2.19 o 
   1   5  11       40.61       40.18      2.11 o 
   2   5  11       19.46       23.81      1.55 o 
   3   5  11       20.08       19.88      1.66 o 
   4   5  11       95.53       90.71      2.88 o 
   5   5  11       20.52       26.25      1.87 o 
   6   5  11       48.73       46.62      2.54 o 
   7   5  11      158.37      170.57      3.83 o 
   8   5  11       56.73       63.24      2.69 o 
   9   5  11       92.93      103.03      3.29 o 
  10   5  11       65.94       68.60      3.62 o 
  11   5  11       26.23       30.43      2.90 o 
  12   5  11        6.07        8.77      1.68 o 
   1   6  11       15.60       15.30      1.70 o 
   2   6  11      115.85      108.24      3.10 o 
   3   6  11      267.95      262.28      5.07 o 
   4   6  11       10.14        7.58      1.32 o 
   5   6  11       50.74       44.68      2.73 o 
   6   6  11        8.41        9.62      1.41 o 
   7   6  11        4.43        3.90      1.23 o 
   8   6  11        0.43        0.78      1.15 o 
   9   6  11        2.28        1.07      1.23 o 
  10   6  11       37.72       46.77      2.59 o 
   1   7  11       32.01       30.07      2.10 o 
   2   7  11      105.03      115.96      3.39 o 
   3   7  11       58.18       58.39      2.96 o 
   4   7  11        7.93       11.33      1.52 o 
   5   7  11        3.55        4.08      1.25 o 
   6   7  11      131.03      119.51      3.39 o 
   7   7  11       16.10       18.13      1.81 o 
   8   7  11       42.64       53.37      2.71 o 
   9   7  11       94.23      105.29      3.54 o 
   1   8  11        5.02        6.25      1.49 o 
   2   8  11      431.75      467.10     12.27 o 
   3   8  11       28.19       36.13      2.34 o 
   4   8  11      129.73      128.30      3.63 o 
   5   8  11       23.63       23.16      2.14 o 
   6   8  11      153.03      161.26      4.06 o 
   7   8  11        0.44        0.27      1.20 o 
   1   9  11       64.95       57.00      3.38 o 
   2   9  11      114.06      139.30      3.92 o 
   3   9  11      204.37      230.03      4.98 o 
   0   0  12     2816.21     2863.70     38.82 o 
   2   0  12      921.09      960.39     11.81 o 
   4   0  12       36.49       30.90      7.32 o 
   6   0  12      294.95      295.53      8.71 o 
   8   0  12      237.11      209.61      7.31 o 
  10   0  12       76.37       81.11      5.28 o 
  12   0  12       80.03       84.28      5.73 o 
   0   1  12      135.51      143.48      3.91 o 
   1   1  12      624.54      593.70      6.53 o 
   2   1  12       55.28       58.92      2.31 o 
   3   1  12       15.22       14.73      1.50 o 
   4   1  12     1404.67     1467.52     14.30 o 
   5   1  12       17.61       15.80      1.67 o 
   6   1  12       71.33       71.16      2.95 o 
   7   1  12       71.26       66.63      3.29 o 
   8   1  12       16.19       20.21      2.16 o 
   9   1  12       18.49       21.33      2.73 o 
  10   1  12      403.64      414.57      7.81 o 
  11   1  12       34.01       42.87      3.03 o 
  12   1  12      121.76      126.22      4.76 o 
   0   2  12      236.66      245.87      6.12 o 
   1   2  12       72.90       68.78      3.12 o 
   2   2  12      200.00      195.20      4.42 o 
   3   2  12      572.42      573.79      7.04 o 
   4   2  12       80.52       81.79      2.71 o 
   5   2  12      217.22      225.61      6.66 o 
   6   2  12       70.94       65.35      2.56 o 
   7   2  12        9.86        9.40      1.65 o 
   8   2  12       25.91       28.49      2.17 o 
   9   2  12      431.57      429.45      8.50 o 
  10   2  12       86.94       83.98      3.90 o 
  11   2  12        4.02        4.33      1.90 o 
   0   3  12       19.36       18.26      4.09 o 
   1   3  12       44.63       45.27      2.48 o 
   2   3  12      124.72      130.14      3.80 o 
   3   3  12       41.22       37.96      2.31 o 
   4   3  12      111.74      111.72      3.34 o 
   5   3  12       30.08       30.99      2.22 o 
   6   3  12       37.13       38.72      2.16 o 
   7   3  12       41.76       46.57      2.61 o 
   8   3  12       92.50       99.19      3.49 o 
   9   3  12       55.67       60.69      3.03 o 
  10   3  12        4.09        3.55      1.41 o 
  11   3  12      136.74      118.24      3.94 o 
   0   4  12       58.82       59.53      4.49 o 
   1   4  12       19.73       25.11      2.26 o 
   2   4  12      122.79      119.73      3.19 o 
   3   4  12      260.16      267.11      4.70 o 
   4   4  12      157.95      141.98      3.50 o 
   5   4  12       97.89       92.21      3.34 o 
   6   4  12       28.52       32.70      2.12 o 
   7   4  12       73.22       72.03      3.09 o 
   8   4  12       47.73       44.44      2.68 o 
   9   4  12      104.20      121.30      3.98 o 
  10   4  12        5.67        3.04      1.39 o 
   0   5  12       34.36       33.48      5.01 o 
   1   5  12        9.44       12.11      1.62 o 
   2   5  12       79.41       72.98      3.32 o 
   3   5  12        3.53        1.04      1.24 o 
   4   5  12      283.58      300.82      5.20 o 
   5   5  12      216.15      211.17      4.35 o 
   6   5  12       14.56       17.06      1.76 o 
   7   5  12       44.38       51.81      2.59 o 
   8   5  12       88.18       88.37      3.20 o 
   9   5  12        0.24        0.41      1.43 o 
   0   6  12       86.97       92.25      5.25 o 
   1   6  12        4.47        5.62      1.64 o 
   2   6  12       25.33       21.33      2.05 o 
   3   6  12       92.29       97.06      3.63 o 
   4   6  12        3.81        1.19      1.32 o 
   5   6  12       45.63       54.84      2.69 o 
   6   6  12      118.31      122.05      3.55 o 
   7   6  12       24.76       31.82      2.25 o 
   8   6  12        8.15        7.30      1.54 o 
   0   7  12       50.95       62.61      6.01 o 
   1   7  12       73.37       84.91      3.18 o 
   2   7  12       22.93       24.24      2.24 o 
   3   7  12        3.92        4.91      1.53 o 
   4   7  12       97.53       96.37      4.61 o 
   5   7  12       17.38       25.92      2.33 o 
   2   0  13      362.65      372.42      9.70 o 
   4   0  13       99.98      106.04      5.32 o 
   6   0  13      113.52      109.03      9.10 o 
   8   0  13       59.45       59.46      4.85 o 
   1   1  13       45.04       46.47      2.51 o 
   2   1  13       29.74       28.69      2.11 o 
   3   1  13        8.13        7.44      1.42 o 
   4   1  13      125.43      130.14      6.28 o 
   5   1  13        2.30        5.02      1.46 o 
   6   1  13      118.69      113.41      4.05 o 
   7   1  13       43.97       39.81      2.86 o 
   8   1  13        3.00        2.24      1.81 o 
   9   1  13       11.28        9.39      2.23 o 
   1   2  13       60.45       64.12      3.28 o 
   2   2  13      489.59      498.14      7.42 o 
   3   2  13        3.11        1.92      1.27 o 
   4   2  13      128.26      127.76      3.69 o 
   5   2  13       73.36       84.71      3.74 o 
   6   2  13      104.38      114.81      3.64 o 
   7   2  13       11.74        8.86      1.84 o 
   8   2  13       34.66       39.50      3.52 o 
   1   3  13       38.85       42.49      2.89 o 
   2   3  13      143.02      149.62      3.98 o 
   3   3  13      362.73      349.62      8.13 o 
   4   3  13        3.43        2.03      1.82 o 
   5   3  13        1.36        0.89      1.41 o 
   6   3  13       20.32       19.64      2.24 o 
   7   3  13       39.47       42.62      3.02 o 
   8   3  13       51.98       52.81      2.90 o 
   1   4  13        9.17       11.10      1.83 o 
   2   4  13       10.91       13.42      1.99 o 
   3   4  13       31.30       35.77      3.22 o 
   4   4  13       26.50       24.42      2.21 o 
   5   4  13       29.28       35.48      2.47 o 
   6   4  13       49.58       52.33      3.25 o 
   7   4  13        7.11        9.43      1.69 o 
   1   5  13        0.07       -0.82      1.41 o 
   2   5  13        9.70        9.34      2.14 o 
   3   5  13       10.37       15.66      2.16 o 
   4   5  13      387.55      412.79      8.03 o 
   5   5  13       12.01       14.51      1.72 o 
   1   6  13       14.21       14.60      2.42 o 
   2   6  13      178.27      193.04      6.61 o 
   0   0  14       24.44       26.23      5.01 o 
   2   0  14       30.45       33.39      5.60 o 
   4   0  14      151.23      152.61      8.56 o 
   0   1  14       63.60       60.67      5.04 o 
   1   1  14        6.52        7.86      2.57 o 
   2   1  14       59.90       65.35      3.98 o 
   3   1  14       26.62       30.95      3.58 o 
   4   1  14      391.58      379.75     11.05 o 
   0   2  14      170.21      171.06      6.98 o 
   1   2  14       16.14       15.21      2.12 o 
   2   2  14       52.90       57.20      3.31 o 
   3   2  14        8.51       11.57      2.00 o 
   4   2  14        3.50        1.18      3.08 o 
   0   3  14      415.12      438.87     20.49 o 
   1   3  14       72.91       74.88      3.80 o 
   2   3  14       82.41       95.70      4.11 o 
                                                 
