# Supplementary material for: N,N′-Bis(4-hy­droxy­phen­yl)pyridine-2,6-dicarboxamide di­methyl­formamide monosolvate
Source: Acta Crystallogr Sect E Struct Rep Online. 2013 May 31;69(Pt 6):o991. doi: 10.1107/S1600536813013810 (PMC3685123; doi:10.1107/S1600536813013810)
Supplement: Supplementary file 3 [file e-69-0o991-Isup3.cml]

<?xml version="1.0" encoding="UTF-8"?>
<cml convention="cmlDict:cmllite" xmlns="http://www.xml-cml.org/schema" xmlns:cmlDict="http://www.xml-cml.org/dictionary/cml/" xmlns:nameDict="http://www.xml-cml.org/dictionary/cml/name/">
  <molecule id="m1">
    <name dictRef="nameDict:unknown">N,N'-Bis(4-hydroxyphenyl)pyridine-2,6-dicarboxamide; dimethylformamide </name>
    <atomArray>
      <atom id="a1" elementType="O">
        <label value="O" dictRef="cmlDict:locant"/>
      </atom>
      <atom id="a34" elementType="H"/>
      <atom id="a2" elementType="C" hydrogenCount="0">
        <label value="1" dictRef="cmlDict:locant"/>
      </atom>
      <atom id="a3" elementType="C">
        <label value="2" dictRef="cmlDict:locant"/>
      </atom>
      <atom id="a4" elementType="C">
        <label value="3" dictRef="cmlDict:locant"/>
      </atom>
      <atom id="a5" elementType="C" hydrogenCount="0">
        <label value="4" dictRef="cmlDict:locant"/>
      </atom>
      <atom id="a6" elementType="C">
        <label value="5" dictRef="cmlDict:locant"/>
      </atom>
      <atom id="a7" elementType="C">
        <label value="6" dictRef="cmlDict:locant"/>
      </atom>
      <atom id="a35" elementType="H"/>
      <atom id="a36" elementType="H"/>
      <atom id="a37" elementType="H"/>
      <atom id="a38" elementType="H"/>
      <atom id="a8" elementType="N" hydrogenCount="0">
        <label value="1" dictRef="cmlDict:locant"/>
      </atom>
      <atom id="a9" elementType="C" hydrogenCount="0">
        <label value="2" dictRef="cmlDict:locant"/>
      </atom>
      <atom id="a10" elementType="C">
        <label value="3" dictRef="cmlDict:locant"/>
      </atom>
      <atom id="a11" elementType="C">
        <label value="4" dictRef="cmlDict:locant"/>
      </atom>
      <atom id="a12" elementType="C">
        <label value="5" dictRef="cmlDict:locant"/>
      </atom>
      <atom id="a13" elementType="C" hydrogenCount="0">
        <label value="6" dictRef="cmlDict:locant"/>
      </atom>
      <atom id="a15" elementType="O" hydrogenCount="0">
        <label value="O" dictRef="cmlDict:locant"/>
      </atom>
      <atom id="a16" elementType="N">
        <label value="N" dictRef="cmlDict:locant"/>
      </atom>
      <atom id="a20" elementType="C" hydrogenCount="0">
        <label value="X" dictRef="cmlDict:locant"/>
      </atom>
      <atom id="a18" elementType="O" hydrogenCount="0">
        <label value="O'" dictRef="cmlDict:locant"/>
      </atom>
      <atom id="a19" elementType="N">
        <label value="N'" dictRef="cmlDict:locant"/>
      </atom>
      <atom id="a21" elementType="C" hydrogenCount="0">
        <label value="X" dictRef="cmlDict:locant"/>
      </atom>
      <atom id="a39" elementType="H"/>
      <atom id="a40" elementType="H"/>
      <atom id="a41" elementType="H"/>
      <atom id="a42" elementType="H"/>
      <atom id="a43" elementType="H"/>
      <atom id="a22" elementType="C">
        <label value="1" dictRef="cmlDict:locant"/>
        <label value="C" dictRef="cmlDict:locant"/>
      </atom>
      <atom id="a44" elementType="H"/>
      <atom id="a45" elementType="H"/>
      <atom id="a46" elementType="H"/>
      <atom id="a23" elementType="C">
        <label value="1" dictRef="cmlDict:locant"/>
        <label value="C" dictRef="cmlDict:locant"/>
      </atom>
      <atom id="a24" elementType="O" hydrogenCount="0">
        <label value="O" dictRef="cmlDict:locant"/>
      </atom>
      <atom id="a25" elementType="N" hydrogenCount="0">
        <label value="N" dictRef="cmlDict:locant"/>
      </atom>
      <atom id="a47" elementType="H"/>
      <atom id="a26" elementType="O">
        <label value="O'" dictRef="cmlDict:locant"/>
      </atom>
      <atom id="a48" elementType="H"/>
      <atom id="a27" elementType="C" hydrogenCount="0">
        <label value="1'" dictRef="cmlDict:locant"/>
      </atom>
      <atom id="a28" elementType="C">
        <label value="2'" dictRef="cmlDict:locant"/>
      </atom>
      <atom id="a29" elementType="C">
        <label value="3'" dictRef="cmlDict:locant"/>
      </atom>
      <atom id="a30" elementType="C" hydrogenCount="0">
        <label value="4'" dictRef="cmlDict:locant"/>
      </atom>
      <atom id="a31" elementType="C">
        <label value="5'" dictRef="cmlDict:locant"/>
      </atom>
      <atom id="a32" elementType="C">
        <label value="6'" dictRef="cmlDict:locant"/>
      </atom>
      <atom id="a49" elementType="H"/>
      <atom id="a50" elementType="H"/>
      <atom id="a51" elementType="H"/>
      <atom id="a52" elementType="H"/>
      <atom id="a33" elementType="C">
        <label value="1'" dictRef="cmlDict:locant"/>
        <label value="C'" dictRef="cmlDict:locant"/>
      </atom>
      <atom id="a53" elementType="H"/>
      <atom id="a54" elementType="H"/>
      <atom id="a55" elementType="H"/>
    </atomArray>
    <bondArray>
      <bond id="a1_a34" atomRefs2="a1 a34" order="S"/>
      <bond id="a2_a3" atomRefs2="a2 a3" order="D"/>
      <bond id="a3_a4" atomRefs2="a3 a4" order="S"/>
      <bond id="a4_a5" atomRefs2="a4 a5" order="D"/>
      <bond id="a5_a6" atomRefs2="a5 a6" order="S"/>
      <bond id="a6_a7" atomRefs2="a6 a7" order="D"/>
      <bond id="a7_a2" atomRefs2="a7 a2" order="S"/>
      <bond id="a3_a35" atomRefs2="a3 a35" order="S"/>
      <bond id="a4_a36" atomRefs2="a4 a36" order="S"/>
      <bond id="a6_a37" atomRefs2="a6 a37" order="S"/>
      <bond id="a7_a38" atomRefs2="a7 a38" order="S"/>
      <bond id="a1_a5" atomRefs2="a1 a5" order="S"/>
      <bond id="a8_a9" atomRefs2="a8 a9" order="D"/>
      <bond id="a9_a10" atomRefs2="a9 a10" order="S"/>
      <bond id="a10_a11" atomRefs2="a10 a11" order="D"/>
      <bond id="a11_a12" atomRefs2="a11 a12" order="S"/>
      <bond id="a12_a13" atomRefs2="a12 a13" order="D"/>
      <bond id="a13_a8" atomRefs2="a13 a8" order="S"/>
      <bond id="a15_a20" atomRefs2="a15 a20" order="D"/>
      <bond id="a16_a20" atomRefs2="a16 a20" order="S"/>
      <bond id="a9_a20" atomRefs2="a9 a20" order="S"/>
      <bond id="a18_a21" atomRefs2="a18 a21" order="D"/>
      <bond id="a19_a21" atomRefs2="a19 a21" order="S"/>
      <bond id="a13_a21" atomRefs2="a13 a21" order="S"/>
      <bond id="a10_a39" atomRefs2="a10 a39" order="S"/>
      <bond id="a11_a40" atomRefs2="a11 a40" order="S"/>
      <bond id="a12_a41" atomRefs2="a12 a41" order="S"/>
      <bond id="a16_a42" atomRefs2="a16 a42" order="S"/>
      <bond id="a19_a43" atomRefs2="a19 a43" order="S"/>
      <bond id="a2_a16" atomRefs2="a2 a16" order="S"/>
      <bond id="a22_a44" atomRefs2="a22 a44" order="S"/>
      <bond id="a22_a45" atomRefs2="a22 a45" order="S"/>
      <bond id="a22_a46" atomRefs2="a22 a46" order="S"/>
      <bond id="a23_a24" atomRefs2="a23 a24" order="D"/>
      <bond id="a23_a25" atomRefs2="a23 a25" order="S"/>
      <bond id="a23_a47" atomRefs2="a23 a47" order="S"/>
      <bond id="a22_a25" atomRefs2="a22 a25" order="S"/>
      <bond id="a26_a48" atomRefs2="a26 a48" order="S"/>
      <bond id="a27_a28" atomRefs2="a27 a28" order="D"/>
      <bond id="a28_a29" atomRefs2="a28 a29" order="S"/>
      <bond id="a29_a30" atomRefs2="a29 a30" order="D"/>
      <bond id="a30_a31" atomRefs2="a30 a31" order="S"/>
      <bond id="a31_a32" atomRefs2="a31 a32" order="D"/>
      <bond id="a32_a27" atomRefs2="a32 a27" order="S"/>
      <bond id="a28_a49" atomRefs2="a28 a49" order="S"/>
      <bond id="a29_a50" atomRefs2="a29 a50" order="S"/>
      <bond id="a31_a51" atomRefs2="a31 a51" order="S"/>
      <bond id="a32_a52" atomRefs2="a32 a52" order="S"/>
      <bond id="a26_a30" atomRefs2="a26 a30" order="S"/>
      <bond id="a27_a19" atomRefs2="a27 a19" order="S"/>
      <bond id="a33_a53" atomRefs2="a33 a53" order="S"/>
      <bond id="a33_a54" atomRefs2="a33 a54" order="S"/>
      <bond id="a33_a55" atomRefs2="a33 a55" order="S"/>
      <bond id="a33_a25" atomRefs2="a33 a25" order="S"/>
    </bondArray>
  </molecule>
</cml>
